# Supplementary material for: (4-tert-Butyl­pyridine)­chlorido[hydro­tris­(3,5-dimethyl­pyrazol-1-yl)borato]nitro­sylmolybdenum(I) dichloro­methane monosolvate
Source: Acta Crystallogr Sect E Struct Rep Online. 2010 Nov 30;66(Pt 12):m1696–7. doi: 10.1107/S1600536810048233 (PMC3011577; doi:10.1107/S1600536810048233)
Supplement: Supplementary file 1 [file e-66-m1696-sup1.cif]

##############################################################################
###                                                                        ###
###        Electronic paper (Acta Crystallographica Section E)             ###
###                                                                        ###
##############################################################################
#                                                                            #
# This CIF contains the data in a paper accepted for publication in Acta     #
# Crystallographica Section E. It conforms to the requirements of Notes      #
# for Authors for Section E, and has been peer reviewed under the auspices   #
# of the IUCr Commission on Journals.                                        #
#                                                                            #
# Full details of the Crystallographic Information File format               #
# are given in the paper "The Crystallographic Information File (CIF):       #
# a New Standard Archive File for Crystallography" by S. R. Hall, F. H.      #
# Allen and I. D. Brown [Acta Cryst. (1991), A47, 655-685].                  #
#                                                                            #
# The current version of the core CIF dictionary is obtainable from          #
# ftp://ftp.iucr.org/pub/cif_core.dic. The current version number is 2.4.    #
#                                                                            #
# Software is freely available for graphical display of the structure(s) in  #
# this CIF.  For information consult the CIF home page http://www.iucr.org/  #
# cif/home.html                                                              #
#                                                                            #
# This file may be used for bona fide research purposes within the           #
# scientific community so long as proper attribution is given to the journal # 
# article from which it was obtained.                                        #
#                                                                            #
##############################################################################
                                             
data_global
_audit_creation_method     SHELXL-97
_journal_date_recd_electronic     2010-11-18
_journal_date_accepted     2010-11-19
_journal_name_full     'Acta Crystallographica, Section E'
_journal_year     2010
_journal_volume     66
_journal_issue     12
_journal_page_first     m1696
_journal_page_last     m1697
_journal_paper_category     QM
_journal_coeditor_code     HB5750
_publ_contact_author_name     'Kassim, Mohammad B.'
_publ_contact_author_address
;
 School of Chemical Sciences & Food Technology,
 Faculty of Science & Technology,
 Universiti Kebangsaan Malaysia,
 43600 Selangor.
;
_publ_contact_author_email     'mbkassim@ukm.my'
_publ_contact_author_fax     '+603 8921 5410'
_publ_contact_author_phone     '+603 8921 3980'
_publ_section_title
;\
(4-<i>tert</i>-Butylpyridine)chlorido[hydrotris(3,5-dimethylpyrazol-1-yl)\
borato]nitrosylmolybdenum(I) dichloromethane monosolvate
;
loop_
    _publ_author_name
    _publ_author_footnote
    _publ_author_address
    'Kassim, Mohammad B.'
;
Present address: School of Chemical Sciences and Food Technology,
Universiti Kebangsaan Malaysia,
43600 Bangi Selangor, Malaysia.
;
;
School of Chemistry
University of Bristol
Cantock Close
BS8 ITS Bristol
England
;
    'McCleverty, Jon A.' .
;
School of Chemistry
University of Bristol
Cantock Close
BS8 ITS Bristol
England
;
data_I
_chemical_name_systematic
;
(4-<i>tert</i>-Butylpyridine)chlorido[hydrotris(3,5-dimethylpyrazol-1-
yl)borato]nitrosylmolybdenum(I) dichloromethane monosolvate
;
_chemical_name_common     ?
_chemical_formula_moiety     'C24 H35 B Cl Mo N8 O, C H2 Cl2'
_chemical_formula_sum     'C25 H37 B Cl3 Mo N8 O'
_chemical_formula_iupac     '[Mo (C15 H22 B N6) Cl (N O) (C9 H13 N)], C H2 Cl2'
_chemical_formula_weight     678.73
_chemical_melting_point     ?
_symmetry_cell_setting     monoclinic
_symmetry_space_group_name_H-M     'P 21/n'
_symmetry_space_group_name_Hall     '-P 2yn'
loop_
    _symmetry_equiv_pos_as_xyz
    'x, y, z'
    '-x+1/2, y+1/2, -z+1/2'
    '-x, -y, -z'
    'x-1/2, -y-1/2, z-1/2'
_cell_length_a     13.4525(18)
_cell_length_b     16.345(2)
_cell_length_c     14.818(2)
_cell_angle_alpha     90.00
_cell_angle_beta     109.376(2)
_cell_angle_gamma     90.00
_cell_volume     3073.7(7)
_cell_formula_units_Z     4
_cell_measurement_reflns_used     7070
_cell_measurement_theta_min     0.878
_cell_measurement_theta_max     0.930
_cell_measurement_temperature     173(2)
_exptl_crystal_description     'block'
_exptl_crystal_colour     'green'
_exptl_crystal_size_max     0.30
_exptl_crystal_size_mid     0.15
_exptl_crystal_size_min     0.10
_exptl_crystal_density_diffrn     1.467
_exptl_crystal_density_meas     ?
_exptl_crystal_density_method     'not measured'
_exptl_crystal_F_000     1396
_exptl_absorpt_coefficient_mu     0.721
_exptl_absorpt_correction_type     multi-scan
_exptl_absorpt_process_details     '(SADABS; Bruker, 2000)'
_exptl_absorpt_correction_T_min     0.878
_exptl_absorpt_correction_T_max     0.930
_exptl_special_details
;
The crystal was placed in the cold stream of an Oxford Cryosystems open-flow
nitrogen cryostat (Cosier & Glazer 1986) with a nominal stability of 0.1 K.
;
_diffrn_ambient_temperature     173(2)
_diffrn_radiation_type     MoK\a
_diffrn_radiation_wavelength     0.71073
_diffrn_radiation_source     'fine-focus sealed tube'
_diffrn_radiation_monochromator     graphite
_diffrn_measurement_device_type     'Bruker SMART APEX CCD'
_diffrn_measurement_method     \w/2\q
_diffrn_detector_area_resol_mean     .
_diffrn_reflns_number     19465
_diffrn_reflns_av_R_equivalents     0.0364
_diffrn_reflns_av_sigmaI/netI     0.0499
_diffrn_reflns_theta_min     1.774
_diffrn_reflns_theta_max     27.519
_diffrn_reflns_theta_full     27.52
_diffrn_measured_fraction_theta_max     0.996
_diffrn_measured_fraction_theta_full     0.996
_diffrn_reflns_limit_h_min     -17
_diffrn_reflns_limit_h_max     8
_diffrn_reflns_limit_k_min     -20
_diffrn_reflns_limit_k_max     21
_diffrn_reflns_limit_l_min     -17
_diffrn_reflns_limit_l_max     19
_diffrn_standards_number     ?
_diffrn_standards_interval_count     ?
_diffrn_standards_interval_time     ?
_diffrn_standards_decay_%     ?
_refine_special_details
;
Refinement of <i>F</i>^2^ against ALL reflections. The weighted <i>R</i>-factor
<i>wR</i> and goodness of fit <i>S</i> are based on <i>F</i>^2^, conventional
<i>R</i>-factors <i>R</i> are based on <i>F</i>, with <i>F</i> set to zero for
negative <i>F</i>^2^. The threshold expression of <i>F</i>^2^ >
\s(<i>F</i>^2^) is used only for calculating <i>R</i>-factors(gt) <i>etc</i>.
and is not relevant to the choice of reflections for refinement.
<i>R</i>-factors based on <i>F</i>^2^ are statistically about twice as large
as those based on <i>F</i>, and <i>R</i>- factors based on ALL data will be
even larger.
;
_reflns_number_total     7040
_reflns_number_gt     5113
_reflns_threshold_expression     I>2\s(I)
_refine_ls_structure_factor_coef     Fsqd
_refine_ls_matrix_type     full
_refine_ls_R_factor_all     0.0703
_refine_ls_R_factor_gt     0.0451
_refine_ls_wR_factor_gt     0.1090
_refine_ls_wR_factor_ref     0.1187
_refine_ls_goodness_of_fit_ref     1.049
_refine_ls_restrained_S_all     1.049
_refine_ls_number_reflns     7040
_refine_ls_number_parameters     365
_refine_ls_number_restraints     0
_refine_ls_hydrogen_treatment     mixed
_refine_ls_weighting_scheme     calc
_refine_ls_weighting_details
         'calc w=1/[\s^2^(Fo^2^)+(0.0573P)^2^+2.0808P] where P=(Fo^2^+2Fc^2^)/3'
_atom_sites_solution_hydrogens     geom
_atom_sites_solution_primary     direct
_atom_sites_solution_secondary     difmap
_refine_ls_shift/su_max     0.000
_refine_ls_shift/su_mean     0.000
_refine_diff_density_max     1.544
_refine_diff_density_min     -1.500
_refine_ls_extinction_method     none
_refine_ls_extinction_coef     ?
loop_
    _atom_type_symbol
    _atom_type_description
    _atom_type_scat_dispersion_real
    _atom_type_scat_dispersion_imag
    _atom_type_scat_source
    'Mo' 'Mo' -1.6832 0.6857
                         'International Tables Vol C Tables 4.2.6.8 and 6.1.1.4'
    'Cl' 'Cl' 0.1484 0.1585
                         'International Tables Vol C Tables 4.2.6.8 and 6.1.1.4'
    'N' 'N' 0.0061 0.0033
                         'International Tables Vol C Tables 4.2.6.8 and 6.1.1.4'
    'O' 'O' 0.0106 0.0060
                         'International Tables Vol C Tables 4.2.6.8 and 6.1.1.4'
    'C' 'C' 0.0033 0.0016
                         'International Tables Vol C Tables 4.2.6.8 and 6.1.1.4'
    'B' 'B' 0.0013 0.0007
                         'International Tables Vol C Tables 4.2.6.8 and 6.1.1.4'
    'H' 'H' 0.0000 0.0000
                         'International Tables Vol C Tables 4.2.6.8 and 6.1.1.4'
_computing_data_collection     'SMART (Bruker, 2000)'
_computing_cell_refinement     'SAINT (Bruker, 2000)'
_computing_data_reduction     'SAINT (Bruker, 2000)'
_computing_structure_solution     'SHELXS97 (Sheldrick, 2008)'
_computing_structure_refinement     'SHELXL97 (Sheldrick, 2008)'
_computing_molecular_graphics
;
PLATON (Spek, 2009) and SHELXTL (Sheldrick, 2008)
;
_computing_publication_material     'PLATON (Spek, 2009)'
loop_
    _atom_site_type_symbol
    _atom_site_label
    _atom_site_fract_x
    _atom_site_fract_y
    _atom_site_fract_z
    _atom_site_U_iso_or_equiv
    _atom_site_adp_type
    _atom_site_calc_flag
    _atom_site_refinement_flags
    _atom_site_occupancy
    _atom_site_disorder_assembly
    _atom_site_disorder_group
    Mo Mo1 -0.01682(2) 0.190933(16) 0.201620(19) 0.02194(9) Uani d . 1 . .
    Cl Cl1 0.09795(11) 0.07454(9) 0.25484(10) 0.0659(3) Uani d . 1 . .
    O O1 -0.1941(4) 0.0915(3) 0.1352(4) 0.0633(14) Uani d . 1 . .
    N N1 -0.1472(5) 0.1227(3) 0.1546(4) 0.0506(16) Uani d . 1 . .
    N N11 -0.1070(2) 0.30427(15) 0.16343(18) 0.0210(5) Uani d . 1 . .
    N N12 -0.0789(2) 0.36951(15) 0.22502(18) 0.0209(6) Uani d . 1 . .
    N N21 -0.0271(2) 0.21357(17) 0.3421(2) 0.0260(6) Uani d . 1 . .
    N N22 -0.0113(2) 0.29123(17) 0.37923(19) 0.0246(6) Uani d . 1 . .
    N N31 0.1233(2) 0.27485(17) 0.25025(19) 0.0257(6) Uani d . 1 . .
    N N32 0.1155(2) 0.34300(17) 0.30134(19) 0.0244(6) Uani d . 1 . .
    N N41 0.0079(2) 0.18807(16) 0.06164(19) 0.0238(6) Uani d . 1 . .
    C C13 -0.1469(3) 0.43159(19) 0.1912(2) 0.0261(7) Uani d . 1 . .
    C C14 -0.2200(3) 0.4062(2) 0.1067(2) 0.0275(7) Uani d . 1 . .
    H H14 -0.2764 0.4364 0.0676 0.033 Uiso calc R 1 . .
    C C15 -0.1933(3) 0.3268(2) 0.0910(2) 0.0239(7) Uani d . 1 . .
    C C16 -0.2479(3) 0.2725(2) 0.0085(3) 0.0361(9) Uani d . 1 . .
    H H16A -0.1985 0.2546 -0.0215 0.054 Uiso calc R 1 . .
    H H16B -0.3041 0.3021 -0.0369 0.054 Uiso calc R 1 . .
    H H16C -0.2761 0.2258 0.0310 0.054 Uiso calc R 1 . .
    C C17 -0.1376(3) 0.5122(2) 0.2406(3) 0.0406(9) Uani d . 1 . .
    H H17A -0.1540 0.5057 0.2985 0.061 Uiso calc R 1 . .
    H H17B -0.1860 0.5504 0.1994 0.061 Uiso calc R 1 . .
    H H17C -0.0670 0.5324 0.2556 0.061 Uiso calc R 1 . .
    C C23 -0.0187(3) 0.2914(2) 0.4679(2) 0.0323(8) Uani d . 1 . .
    C C24 -0.0413(3) 0.2125(3) 0.4880(3) 0.0389(9) Uani d . 1 . .
    H H24 -0.0513 0.1943 0.5438 0.047 Uiso calc R 1 . .
    C C25 -0.0460(3) 0.1657(2) 0.4090(3) 0.0334(8) Uani d . 1 . .
    C C26 -0.0657(4) 0.0756(2) 0.3935(3) 0.0450(10) Uani d . 1 . .
    H H26A -0.1189 0.0665 0.3325 0.068 Uiso calc R 1 . .
    H H26B -0.0892 0.0538 0.4432 0.068 Uiso calc R 1 . .
    H H26C -0.0017 0.0487 0.3950 0.068 Uiso calc R 1 . .
    C C27 -0.0024(4) 0.3667(3) 0.5285(3) 0.0457(10) Uani d . 1 . .
    H H27A 0.0710 0.3810 0.5506 0.069 Uiso calc R 1 . .
    H H27B -0.0250 0.3564 0.5825 0.069 Uiso calc R 1 . .
    H H27C -0.0427 0.4109 0.4914 0.069 Uiso calc R 1 . .
    C C33 0.2073(3) 0.3848(2) 0.3266(2) 0.0295(8) Uani d . 1 . .
    C C34 0.2748(3) 0.3431(2) 0.2915(3) 0.0341(8) Uani d . 1 . .
    H H34 0.3435 0.3578 0.2979 0.041 Uiso calc R 1 . .
    C C35 0.2212(3) 0.2748(2) 0.2446(3) 0.0314(8) Uani d . 1 . .
    C C36 0.2608(3) 0.2098(3) 0.1939(3) 0.0440(10) Uani d . 1 . .
    H H36A 0.2254 0.1592 0.1959 0.066 Uiso calc R 1 . .
    H H36B 0.3352 0.2029 0.2247 0.066 Uiso calc R 1 . .
    H H36C 0.2470 0.2257 0.1285 0.066 Uiso calc R 1 . .
    C C37 0.2245(3) 0.4632(2) 0.3822(3) 0.0411(10) Uani d . 1 . .
    H H37A 0.1683 0.5006 0.3518 0.062 Uiso calc R 1 . .
    H H37B 0.2904 0.4869 0.3841 0.062 Uiso calc R 1 . .
    H H37C 0.2257 0.4523 0.4462 0.062 Uiso calc R 1 . .
    C C42 0.0214(3) 0.1171(2) 0.0216(3) 0.0311(8) Uani d . 1 . .
    H H42 0.0079 0.0686 0.0483 0.037 Uiso calc R 1 . .
    C C43 0.0542(3) 0.1124(2) -0.0569(3) 0.0301(8) Uani d . 1 . .
    H H43 0.0634 0.0615 -0.0811 0.036 Uiso calc R 1 . .
    C C44 0.0738(3) 0.1834(2) -0.1005(2) 0.0253(7) Uani d . 1 . .
    C C45 0.0539(3) 0.2565(2) -0.0615(2) 0.0294(8) Uani d . 1 . .
    H H45 0.0619 0.3059 -0.0894 0.035 Uiso calc R 1 . .
    C C46 0.0224(3) 0.2567(2) 0.0179(2) 0.0284(7) Uani d . 1 . .
    H H46 0.0107 0.3067 0.0424 0.034 Uiso calc R 1 . .
    C C47 0.1185(3) 0.1786(2) -0.1822(3) 0.0323(8) Uani d . 1 . .
    C C48 0.2272(3) 0.1384(3) -0.1414(3) 0.0549(12) Uani d . 1 . .
    H H48A 0.2618 0.1398 -0.1886 0.082 Uiso calc R 1 . .
    H H48B 0.2192 0.0827 -0.1247 0.082 Uiso calc R 1 . .
    H H48C 0.2688 0.1678 -0.0855 0.082 Uiso calc R 1 . .
    C C49 0.1299(5) 0.2623(3) -0.2217(4) 0.0710(17) Uani d . 1 . .
    H H49A 0.1589 0.2565 -0.2725 0.106 Uiso calc R 1 . .
    H H49B 0.1761 0.2954 -0.1717 0.106 Uiso calc R 1 . .
    H H49C 0.0620 0.2880 -0.2459 0.106 Uiso calc R 1 . .
    C C50 0.0491(4) 0.1245(3) -0.2622(3) 0.0522(12) Uani d . 1 . .
    H H50A -0.0201 0.1481 -0.2873 0.078 Uiso calc R 1 . .
    H H50B 0.0442 0.0709 -0.2375 0.078 Uiso calc R 1 . .
    H H50C 0.0793 0.1206 -0.3124 0.078 Uiso calc R 1 . .
    C C51 0.1685(4) 0.5102(3) 0.0856(4) 0.0593(13) Uani d . 1 . .
    H H51A 0.1460 0.5490 0.0333 0.071 Uiso calc R 1 . .
    H H51B 0.2240 0.5356 0.1375 0.071 Uiso calc R 1 . .
    Cl Cl52 0.06149(10) 0.48814(11) 0.12480(9) 0.0811(5) Uani d . 1 . .
    Cl Cl53 0.21867(12) 0.42286(8) 0.04752(10) 0.0710(4) Uani d . 1 . .
    B B1 0.0133(3) 0.3618(2) 0.3211(3) 0.0258(8) Uani d . 1 . .
    H H1 0.021(2) 0.4210(19) 0.360(2) 0.016(8) Uiso d . 1 . .
loop_
    _atom_site_aniso_label
    _atom_site_aniso_U_11
    _atom_site_aniso_U_22
    _atom_site_aniso_U_33
    _atom_site_aniso_U_12
    _atom_site_aniso_U_13
    _atom_site_aniso_U_23
    Mo1 0.02209(15) 0.02111(14) 0.02357(15) -0.00110(12) 0.00883(11) 0.00138(11)
    Cl1 0.0607(8) 0.0723(8) 0.0686(8) -0.0042(6) 0.0267(7) 0.0112(6)
    O1 0.073(3) 0.081(4) 0.044(3) 0.029(2) 0.030(2) 0.024(2)
    N1 0.106(5) 0.029(2) 0.029(2) 0.036(2) 0.039(3) 0.0152(18)
    N11 0.0200(13) 0.0219(13) 0.0212(13) -0.0019(11) 0.0071(11) -0.0018(10)
    N12 0.0203(14) 0.0220(13) 0.0224(13) -0.0034(11) 0.0097(11) -0.0033(10)
    N21 0.0244(15) 0.0284(15) 0.0253(14) -0.0024(11) 0.0087(12) 0.0045(11)
    N22 0.0220(15) 0.0313(15) 0.0195(13) -0.0025(11) 0.0055(11) -0.0001(11)
    N31 0.0199(15) 0.0320(15) 0.0261(15) -0.0033(12) 0.0087(12) 0.0007(12)
    N32 0.0233(15) 0.0271(14) 0.0226(14) -0.0034(12) 0.0075(12) -0.0007(11)
    N41 0.0241(14) 0.0217(13) 0.0272(14) 0.0014(11) 0.0105(12) 0.0019(11)
    C13 0.0289(18) 0.0224(16) 0.0329(18) 0.0021(14) 0.0181(15) 0.0013(13)
    C14 0.0249(18) 0.0273(17) 0.0310(18) 0.0056(14) 0.0103(15) 0.0040(14)
    C15 0.0208(16) 0.0293(18) 0.0238(16) 0.0003(13) 0.0105(13) 0.0016(12)
    C16 0.028(2) 0.042(2) 0.0318(19) 0.0042(16) 0.0010(16) -0.0053(16)
    C17 0.041(2) 0.0288(19) 0.052(2) 0.0030(17) 0.0155(19) -0.0067(17)
    C23 0.0283(19) 0.049(2) 0.0201(17) -0.0032(16) 0.0088(15) 0.0009(14)
    C24 0.038(2) 0.058(3) 0.0223(18) -0.0022(18) 0.0116(16) 0.0103(16)
    C25 0.029(2) 0.039(2) 0.0291(19) -0.0049(16) 0.0062(15) 0.0095(15)
    C26 0.053(3) 0.042(2) 0.042(2) -0.014(2) 0.018(2) 0.0110(18)
    C27 0.052(3) 0.059(3) 0.028(2) -0.008(2) 0.0166(19) -0.0121(18)
    C33 0.0238(18) 0.038(2) 0.0221(17) -0.0094(15) 0.0012(14) 0.0051(14)
    C34 0.0181(18) 0.048(2) 0.035(2) -0.0075(16) 0.0071(15) 0.0048(16)
    C35 0.0209(18) 0.042(2) 0.0311(19) 0.0007(15) 0.0085(15) 0.0064(15)
    C36 0.025(2) 0.057(3) 0.054(3) 0.0037(18) 0.0183(19) -0.004(2)
    C37 0.039(2) 0.043(2) 0.038(2) -0.0185(18) 0.0083(18) -0.0068(17)
    C42 0.039(2) 0.0226(18) 0.0367(19) -0.0040(15) 0.0187(17) -0.0005(14)
    C43 0.035(2) 0.0227(17) 0.037(2) -0.0006(15) 0.0183(16) -0.0036(14)
    C44 0.0223(16) 0.0277(17) 0.0278(17) 0.0002(14) 0.0108(14) -0.0001(13)
    C45 0.037(2) 0.0235(17) 0.0324(19) 0.0017(15) 0.0181(16) 0.0053(14)
    C46 0.034(2) 0.0216(16) 0.0327(18) 0.0025(14) 0.0146(16) 0.0006(13)
    C47 0.038(2) 0.0307(19) 0.037(2) -0.0018(15) 0.0238(17) 0.0000(14)
    C48 0.038(3) 0.076(3) 0.060(3) 0.007(2) 0.028(2) -0.006(2)
    C49 0.124(5) 0.041(3) 0.084(4) -0.003(3) 0.083(4) 0.007(2)
    C50 0.057(3) 0.073(3) 0.034(2) -0.012(2) 0.025(2) -0.007(2)
    C51 0.046(3) 0.076(3) 0.056(3) -0.023(2) 0.016(2) -0.001(2)
    Cl52 0.0496(8) 0.1453(14) 0.0461(7) -0.0186(8) 0.0129(6) 0.0341(8)
    Cl53 0.0898(10) 0.0600(8) 0.0600(8) -0.0163(7) 0.0207(7) 0.0117(6)
    B1 0.027(2) 0.0265(19) 0.0240(19) -0.0045(15) 0.0088(16) -0.0033(14)
_geom_special_details
;
All e.s.d.'s (except the e.s.d. in the dihedral angle between two l.s. planes)
are estimated using the full covariance matrix. The cell e.s.d.'s are taken
into account individually in the estimation of e.s.d.'s in distances, angles
and torsion angles; correlations between e.s.d.'s in cell parameters are only
used when they are defined by crystal symmetry. An approximate (isotropic)
treatment of cell e.s.d.'s is used for estimating e.s.d.'s involving l.s.
planes.
;
loop_
    _geom_bond_atom_site_label_1
    _geom_bond_atom_site_label_2
    _geom_bond_site_symmetry_2
    _geom_bond_distance
    _geom_bond_publ_flag
    Mo1 N1 . 1.999(6) y
    Mo1 N21 . 2.164(3) y
    Mo1 N11 . 2.184(3) y
    Mo1 N41 . 2.207(3) y
    Mo1 N31 . 2.248(3) y
    Mo1 Cl1 . 2.4119(14) y
    O1 N1 . 0.787(6) ?
    N11 C15 . 1.345(4) ?
    N11 N12 . 1.373(3) ?
    N12 C13 . 1.347(4) ?
    N12 B1 . 1.552(5) ?
    N21 C25 . 1.352(4) ?
    N21 N22 . 1.371(4) ?
    N22 C23 . 1.350(4) ?
    N22 B1 . 1.540(5) ?
    N31 C35 . 1.347(4) ?
    N31 N32 . 1.371(4) ?
    N32 C33 . 1.351(4) ?
    N32 B1 . 1.529(5) ?
    N41 C46 . 1.341(4) ?
    N41 C42 . 1.342(4) ?
    C13 C14 . 1.375(5) ?
    C13 C17 . 1.492(5) ?
    C14 C15 . 1.385(5) ?
    C14 H14 . 0.9300 ?
    C15 C16 . 1.493(5) ?
    C16 H16A . 0.9600 ?
    C16 H16B . 0.9600 ?
    C16 H16C . 0.9600 ?
    C17 H17A . 0.9600 ?
    C17 H17B . 0.9600 ?
    C17 H17C . 0.9600 ?
    C23 C24 . 1.380(5) ?
    C23 C27 . 1.496(5) ?
    C24 C25 . 1.382(5) ?
    C24 H24 . 0.9300 ?
    C25 C26 . 1.501(5) ?
    C26 H26A . 0.9600 ?
    C26 H26B . 0.9600 ?
    C26 H26C . 0.9600 ?
    C27 H27A . 0.9600 ?
    C27 H27B . 0.9600 ?
    C27 H27C . 0.9600 ?
    C33 C34 . 1.368(5) ?
    C33 C37 . 1.499(5) ?
    C34 C35 . 1.385(5) ?
    C34 H34 . 0.9300 ?
    C35 C36 . 1.496(5) ?
    C36 H36A . 0.9600 ?
    C36 H36B . 0.9600 ?
    C36 H36C . 0.9600 ?
    C37 H37A . 0.9600 ?
    C37 H37B . 0.9600 ?
    C37 H37C . 0.9600 ?
    C42 C43 . 1.376(5) ?
    C42 H42 . 0.9300 ?
    C43 C44 . 1.395(5) ?
    C43 H43 . 0.9300 ?
    C44 C45 . 1.390(5) ?
    C44 C47 . 1.522(5) ?
    C45 C46 . 1.376(5) ?
    C45 H45 . 0.9300 ?
    C46 H46 . 0.9300 ?
    C47 C49 . 1.517(5) ?
    C47 C50 . 1.525(5) ?
    C47 C48 . 1.532(6) ?
    C48 H48A . 0.9600 ?
    C48 H48B . 0.9600 ?
    C48 H48C . 0.9600 ?
    C49 H49A . 0.9600 ?
    C49 H49B . 0.9600 ?
    C49 H49C . 0.9600 ?
    C50 H50A . 0.9600 ?
    C50 H50B . 0.9600 ?
    C50 H50C . 0.9600 ?
    C51 Cl53 . 1.751(5) ?
    C51 Cl52 . 1.758(5) ?
    C51 H51A . 0.9700 ?
    C51 H51B . 0.9700 ?
    B1 H1 . 1.12(3) ?
loop_
    _geom_angle_atom_site_label_1
    _geom_angle_atom_site_label_2
    _geom_angle_atom_site_label_3
    _geom_angle_site_symmetry_1
    _geom_angle_site_symmetry_3
    _geom_angle
    _geom_angle_publ_flag
    N1 Mo1 N21 . . 95.86(16) ?
    N1 Mo1 N11 . . 92.03(16) ?
    N21 Mo1 N11 . . 84.08(10) ?
    N1 Mo1 N41 . . 92.79(16) ?
    N21 Mo1 N41 . . 170.21(10) ?
    N11 Mo1 N41 . . 91.05(9) ?
    N1 Mo1 N31 . . 176.27(16) ?
    N21 Mo1 N31 . . 84.37(10) ?
    N11 Mo1 N31 . . 84.28(10) ?
    N41 Mo1 N31 . . 86.70(10) ?
    N1 Mo1 Cl1 . . 93.79(15) ?
    N21 Mo1 Cl1 . . 93.37(8) ?
    N11 Mo1 Cl1 . . 173.86(8) ?
    N41 Mo1 Cl1 . . 90.63(8) ?
    N31 Mo1 Cl1 . . 89.92(8) ?
    O1 N1 Mo1 . . 173.1(9) ?
    C15 N11 N12 . . 107.0(2) ?
    C15 N11 Mo1 . . 134.3(2) ?
    N12 N11 Mo1 . . 118.68(19) ?
    C13 N12 N11 . . 109.5(3) ?
    C13 N12 B1 . . 129.8(3) ?
    N11 N12 B1 . . 120.5(3) ?
    C25 N21 N22 . . 106.5(3) ?
    C25 N21 Mo1 . . 134.0(3) ?
    N22 N21 Mo1 . . 119.55(19) ?
    C23 N22 N21 . . 109.9(3) ?
    C23 N22 B1 . . 129.9(3) ?
    N21 N22 B1 . . 120.2(3) ?
    C35 N31 N32 . . 106.9(3) ?
    C35 N31 Mo1 . . 135.5(2) ?
    N32 N31 Mo1 . . 117.6(2) ?
    C33 N32 N31 . . 109.4(3) ?
    C33 N32 B1 . . 130.0(3) ?
    N31 N32 B1 . . 120.5(3) ?
    C46 N41 C42 . . 116.5(3) ?
    C46 N41 Mo1 . . 121.9(2) ?
    C42 N41 Mo1 . . 121.2(2) ?
    N12 C13 C14 . . 107.7(3) ?
    N12 C13 C17 . . 123.1(3) ?
    C14 C13 C17 . . 129.2(3) ?
    C13 C14 C15 . . 106.8(3) ?
    C13 C14 H14 . . 126.6 ?
    C15 C14 H14 . . 126.6 ?
    N11 C15 C14 . . 109.0(3) ?
    N11 C15 C16 . . 123.4(3) ?
    C14 C15 C16 . . 127.6(3) ?
    C15 C16 H16A . . 109.5 ?
    C15 C16 H16B . . 109.5 ?
    H16A C16 H16B . . 109.5 ?
    C15 C16 H16C . . 109.5 ?
    H16A C16 H16C . . 109.5 ?
    H16B C16 H16C . . 109.5 ?
    C13 C17 H17A . . 109.5 ?
    C13 C17 H17B . . 109.5 ?
    H17A C17 H17B . . 109.5 ?
    C13 C17 H17C . . 109.5 ?
    H17A C17 H17C . . 109.5 ?
    H17B C17 H17C . . 109.5 ?
    N22 C23 C24 . . 107.5(3) ?
    N22 C23 C27 . . 122.9(3) ?
    C24 C23 C27 . . 129.7(3) ?
    C23 C24 C25 . . 106.6(3) ?
    C23 C24 H24 . . 126.7 ?
    C25 C24 H24 . . 126.7 ?
    N21 C25 C24 . . 109.5(3) ?
    N21 C25 C26 . . 121.5(3) ?
    C24 C25 C26 . . 129.0(3) ?
    C25 C26 H26A . . 109.5 ?
    C25 C26 H26B . . 109.5 ?
    H26A C26 H26B . . 109.5 ?
    C25 C26 H26C . . 109.5 ?
    H26A C26 H26C . . 109.5 ?
    H26B C26 H26C . . 109.5 ?
    C23 C27 H27A . . 109.5 ?
    C23 C27 H27B . . 109.5 ?
    H27A C27 H27B . . 109.5 ?
    C23 C27 H27C . . 109.5 ?
    H27A C27 H27C . . 109.5 ?
    H27B C27 H27C . . 109.5 ?
    N32 C33 C34 . . 107.7(3) ?
    N32 C33 C37 . . 123.0(3) ?
    C34 C33 C37 . . 129.4(3) ?
    C33 C34 C35 . . 107.0(3) ?
    C33 C34 H34 . . 126.5 ?
    C35 C34 H34 . . 126.5 ?
    N31 C35 C34 . . 108.9(3) ?
    N31 C35 C36 . . 123.4(3) ?
    C34 C35 C36 . . 127.7(3) ?
    C35 C36 H36A . . 109.5 ?
    C35 C36 H36B . . 109.5 ?
    H36A C36 H36B . . 109.5 ?
    C35 C36 H36C . . 109.5 ?
    H36A C36 H36C . . 109.5 ?
    H36B C36 H36C . . 109.5 ?
    C33 C37 H37A . . 109.5 ?
    C33 C37 H37B . . 109.5 ?
    H37A C37 H37B . . 109.5 ?
    C33 C37 H37C . . 109.5 ?
    H37A C37 H37C . . 109.5 ?
    H37B C37 H37C . . 109.5 ?
    N41 C42 C43 . . 123.4(3) ?
    N41 C42 H42 . . 118.3 ?
    C43 C42 H42 . . 118.3 ?
    C42 C43 C44 . . 120.5(3) ?
    C42 C43 H43 . . 119.8 ?
    C44 C43 H43 . . 119.8 ?
    C45 C44 C43 . . 115.5(3) ?
    C45 C44 C47 . . 123.9(3) ?
    C43 C44 C47 . . 120.6(3) ?
    C46 C45 C44 . . 120.9(3) ?
    C46 C45 H45 . . 119.5 ?
    C44 C45 H45 . . 119.5 ?
    N41 C46 C45 . . 123.1(3) ?
    N41 C46 H46 . . 118.4 ?
    C45 C46 H46 . . 118.4 ?
    C49 C47 C44 . . 112.1(3) ?
    C49 C47 C50 . . 109.7(4) ?
    C44 C47 C50 . . 110.3(3) ?
    C49 C47 C48 . . 109.4(4) ?
    C44 C47 C48 . . 106.7(3) ?
    C50 C47 C48 . . 108.5(3) ?
    C47 C48 H48A . . 109.5 ?
    C47 C48 H48B . . 109.5 ?
    H48A C48 H48B . . 109.5 ?
    C47 C48 H48C . . 109.5 ?
    H48A C48 H48C . . 109.5 ?
    H48B C48 H48C . . 109.5 ?
    C47 C49 H49A . . 109.5 ?
    C47 C49 H49B . . 109.5 ?
    H49A C49 H49B . . 109.5 ?
    C47 C49 H49C . . 109.5 ?
    H49A C49 H49C . . 109.5 ?
    H49B C49 H49C . . 109.5 ?
    C47 C50 H50A . . 109.5 ?
    C47 C50 H50B . . 109.5 ?
    H50A C50 H50B . . 109.5 ?
    C47 C50 H50C . . 109.5 ?
    H50A C50 H50C . . 109.5 ?
    H50B C50 H50C . . 109.5 ?
    Cl53 C51 Cl52 . . 112.7(3) ?
    Cl53 C51 H51A . . 109.1 ?
    Cl52 C51 H51A . . 109.1 ?
    Cl53 C51 H51B . . 109.1 ?
    Cl52 C51 H51B . . 109.1 ?
    H51A C51 H51B . . 107.8 ?
    N32 B1 N22 . . 109.3(3) ?
    N32 B1 N12 . . 109.7(3) ?
    N22 B1 N12 . . 108.6(3) ?
    N32 B1 H1 . . 109.8(16) ?
    N22 B1 H1 . . 110.9(16) ?
    N12 B1 H1 . . 108.5(16) ?
loop_
    _geom_hbond_atom_site_label_D
    _geom_hbond_atom_site_label_H
    _geom_hbond_atom_site_label_A
    _geom_hbond_site_symmetry_D
    _geom_hbond_site_symmetry_H
    _geom_hbond_site_symmetry_A
    _geom_hbond_distance_DH
    _geom_hbond_distance_HA
    _geom_hbond_distance_DA
    _geom_hbond_angle_DHA
    _geom_hbond_publ_flag
    C36 H36A Cl1 . . 1_555 0.96 2.57 3.437(5) 150 yes
    C51 H51B Cl1 . . 2_555 0.97 2.48 3.412(6) 161 yes
