# Supplementary material for: (4-tert-Butyl­pyridine)­chlorido[hydro­tris­(3,5-dimethyl­pyrazol-1-yl)borato]nitro­sylmolybdenum(I) dichloro­methane monosolvate
Source: Acta Crystallogr Sect E Struct Rep Online. 2010 Nov 30;66(Pt 12):m1696–7. doi: 10.1107/S1600536810048233 (PMC3011577; doi:10.1107/S1600536810048233)
Supplement: Supplementary file 2 [file e-66-m1696-Isup2.hkl]

# 
# h,k,l, Fc-squared, Fo-squared, sigma(Fo-squared) and status flag 
# 
data_I
_shelx_title ' opee3m in P2(1)/n' 
_shelx_refln_list_code          4 
_shelx_F_calc_maximum      262.81 
_exptl_crystal_F_000      1396.00 
_reflns_d_resolution_high  0.7691 
 
loop_ 
 _symmetry_equiv_pos_as_xyz 
 'x, y, z' 
 '-x+1/2, y+1/2, -z+1/2' 
 '-x, -y, -z' 
 'x-1/2, -y-1/2, z-1/2' 
 
_cell_length_a    13.4525 
_cell_length_b    16.3448 
_cell_length_c    14.8183 
_cell_angle_alpha  90.000 
_cell_angle_beta  109.376 
_cell_angle_gamma  90.000 
 
_shelx_F_squared_multiplier     1.000 
 
loop_ 
 _refln_index_h 
 _refln_index_k 
 _refln_index_l 
 _refln_F_squared_calc 
 _refln_F_squared_meas 
 _refln_F_squared_sigma 
 _refln_observed_status 
   2   0   0    55228.71    56979.66    301.04 o 
   4   0   0    57873.92    59052.94    240.61 o 
   6   0   0      778.92      764.17     42.30 o 
   8   0   0     6052.38     6272.35    158.97 o 
  10   0   0     2174.97     2164.16    128.27 o 
  12   0   0        0.29      -38.08     67.59 o 
  14   0   0      352.84      296.52     99.47 o 
  16   0   0        2.95        0.24    103.04 o 
   1   1   0     1395.35     1468.63     70.32 o 
   2   1   0     1568.50     1291.05     98.40 o 
   3   1   0    14962.11    15260.39    171.73 o 
   4   1   0      526.90      553.39     33.81 o 
   5   1   0      335.35      339.81     24.48 o 
   6   1   0     6870.31     7265.60     72.37 o 
   7   1   0     1582.68     1576.52     47.43 o 
   8   1   0     8555.16     8368.40    144.95 o 
   9   1   0      137.99      100.49     42.83 o 
  10   1   0     1886.59     1970.71     89.01 o 
  11   1   0      683.14      769.68     75.54 o 
  12   1   0     3168.12     3121.63    113.98 o 
  13   1   0      114.86      134.27     55.25 o 
  14   1   0     2686.68     2381.10    114.43 o 
  15   1   0      164.71       63.81     65.61 o 
  16   1   0      960.49      991.41     96.88 o 
   0   2   0    43161.30    41459.73    300.58 o 
   1   2   0      572.54      766.58     19.78 o 
   2   2   0    38440.54    37301.66    341.70 o 
   3   2   0     3546.34     3540.71     58.32 o 
   4   2   0    27430.34    27605.63    188.00 o 
   5   2   0      198.60      157.40     22.83 o 
   6   2   0     8406.02     8170.52    117.19 o 
   7   2   0     4855.21     4323.81     67.03 o 
   8   2   0    12015.39    12030.39    104.93 o 
   9   2   0     2430.98     2527.03     89.72 o 
  10   2   0     1355.68     1431.37     82.67 o 
  11   2   0     2294.55     2487.18    101.38 o 
  12   2   0       57.65       94.17     52.59 o 
  13   2   0      144.04      122.17     58.88 o 
  14   2   0      218.16      102.89     57.69 o 
  15   2   0      454.29      461.48     81.19 o 
  16   2   0        3.23      -15.95    110.66 o 
   1   3   0    42864.03    40700.70    564.23 o 
   2   3   0      212.55      111.96     15.22 o 
   3   3   0    13564.56    14599.77    117.06 o 
   4   3   0     4831.60     4569.62     95.90 o 
   5   3   0    10510.33    10562.92    331.38 o 
   6   3   0     6254.91     6476.12     77.63 o 
   7   3   0     1278.71     1274.91     49.60 o 
   8   3   0        0.14       21.13     27.06 o 
   9   3   0      202.34      226.81     46.26 o 
  10   3   0     2171.94     2080.26     92.38 o 
  11   3   0      238.35      260.26     58.21 o 
  12   3   0     1950.16     1835.75     98.90 o 
  13   3   0      391.71      369.06     99.95 o 
  14   3   0      867.41      869.35     83.08 o 
  15   3   0        0.16      -36.56     63.15 o 
  16   3   0      105.04       65.05     75.28 o 
   0   4   0      180.60      148.64     19.87 o 
   1   4   0     2952.36     3221.19     53.93 o 
   2   4   0      940.79      951.90     63.79 o 
   3   4   0    16968.61    17118.47    316.90 o 
   4   4   0       20.96       87.92     17.60 o 
   5   4   0      474.29      519.50     46.81 o 
   6   4   0      260.52      312.97     38.65 o 
   7   4   0     3689.34     3816.87     69.48 o 
   8   4   0      124.28      148.32     31.78 o 
   9   4   0     6491.18     6653.33    159.19 o 
  10   4   0      985.61      944.32     82.23 o 
  11   4   0     3638.64     3650.83    125.53 o 
  12   4   0        0.05      -17.36     53.04 o 
  13   4   0     1788.07     1786.88    100.66 o 
  14   4   0       72.96      -36.60     72.23 o 
  15   4   0     1395.92     1385.76    109.13 o 
  16   4   0       43.21      -11.09     82.70 o 
   1   5   0       85.30      200.06     18.78 o 
   2   5   0     5473.64     5252.08     73.78 o 
   3   5   0    23210.80    22660.34    261.19 o 
   4   5   0       72.09       30.60     17.57 o 
   5   5   0    16528.46    16237.48    113.80 o 
   6   5   0     1057.69      969.60     50.57 o 
   7   5   0     3887.54     4013.40    201.57 o 
   8   5   0      416.82      400.44     38.69 o 
   9   5   0     2749.67     2886.56     75.76 o 
  10   5   0      156.70      199.19     52.66 o 
  11   5   0      360.34      333.37     62.53 o 
  12   5   0       24.03       24.99     82.22 o 
  13   5   0      276.00      208.60     66.85 o 
  14   5   0      100.06       19.23     60.36 o 
  15   5   0        4.61      -14.70     50.02 o 
  16   5   0       33.72      -59.39     77.32 o 
   0   6   0      361.93      600.71     34.94 o 
   1   6   0       76.45       58.66     17.37 o 
   2   6   0    15424.61    15251.49     85.62 o 
   3   6   0     3448.85     3399.27     50.03 o 
   4   6   0     1253.91      914.63     42.81 o 
   5   6   0    10591.34    10649.02    166.52 o 
   6   6   0     4352.66     3940.80     63.55 o 
   7   6   0     5129.67     5442.41    138.57 o 
   8   6   0      696.50      780.53     52.14 o 
   9   6   0     1619.38     1636.73     69.14 o 
  10   6   0      165.25      178.28     43.76 o 
  11   6   0     1131.56     1129.31     71.00 o 
  12   6   0      167.87       84.99     45.33 o 
  13   6   0      104.84       37.41     48.84 o 
  14   6   0       10.16      -47.80     64.39 o 
  15   6   0      826.83      728.31     71.57 o 
   1   7   0    11752.13    10715.36    121.63 o 
   2   7   0      763.38      873.16     55.23 o 
   3   7   0     8930.68     8989.30     74.30 o 
   4   7   0     2225.01     2118.65     45.83 o 
   5   7   0      232.33      115.06     22.81 o 
   6   7   0     5838.18     6496.41    194.04 o 
   7   7   0      590.65      612.68     48.44 o 
   8   7   0     4027.23     4165.03     83.02 o 
   9   7   0      190.31      148.88     34.20 o 
  10   7   0     4141.72     3940.55     94.42 o 
  11   7   0     2013.75     2171.34    100.30 o 
  12   7   0     2493.96     2352.03     89.77 o 
  13   7   0       34.94       12.95     46.13 o 
  14   7   0      827.71      726.26     67.40 o 
  15   7   0       75.75       39.69     65.60 o 
   0   8   0    12034.31    11061.02    121.01 o 
   1   8   0       21.76       49.31     21.31 o 
   2   8   0     6260.08     5672.17     64.22 o 
   3   8   0      413.14      359.84     26.66 o 
   4   8   0     5599.91     5747.99     67.32 o 
   5   8   0      146.88      172.31     25.00 o 
   6   8   0     2410.28     2837.86     57.50 o 
   7   8   0     1324.37     1308.05     70.03 o 
   8   8   0     4097.96     3964.87     84.32 o 
   9   8   0        5.09      -14.43     35.47 o 
  10   8   0     3531.87     3861.06     79.91 o 
  11   8   0      187.73      136.12     42.57 o 
  12   8   0      297.80      371.79     51.93 o 
  13   8   0        4.81      -42.09     45.45 o 
  14   8   0        6.70      -13.79     51.43 o 
  15   8   0        9.28      -41.78     61.23 o 
   1   9   0     4034.00     3792.52     59.22 o 
   2   9   0     1572.90     2030.65     48.49 o 
   3   9   0      435.64      426.51     29.19 o 
   4   9   0     2136.07     2292.84     52.14 o 
   5   9   0        0.83       20.38     23.66 o 
   6   9   0     5204.53     5129.54     72.37 o 
   7   9   0        6.97       17.17     31.08 o 
   8   9   0     5519.89     5223.47    144.63 o 
   9   9   0      887.34      989.35     91.23 o 
  10   9   0     4948.76     4742.35     88.38 o 
  11   9   0        0.23      -38.00     38.00 o 
  12   9   0     1956.34     1734.31     82.39 o 
  13   9   0      320.29      303.46     56.33 o 
  14   9   0     1047.65     1036.77     97.40 o 
   0  10   0    13328.34    13052.00    400.63 o 
   1  10   0      398.08      407.96     30.32 o 
   2  10   0     7637.24     7504.15    165.60 o 
   3  10   0     1318.53     1179.69     46.00 o 
   4  10   0     5807.29     5908.06    106.12 o 
   5  10   0     3666.29     3591.05     64.95 o 
   6  10   0     3487.85     3323.16    122.38 o 
   7  10   0     1181.09     1198.56     63.10 o 
   8  10   0      671.42      840.42     66.61 o 
   9  10   0      757.73      917.83    104.66 o 
  10  10   0      678.48      811.08     90.94 o 
  11  10   0       45.95       27.94     59.31 o 
  12  10   0      194.21      202.19     70.32 o 
  13  10   0      722.19      559.93     76.32 o 
  14  10   0        3.74      -23.52     68.05 o 
   1  11   0    10640.65    10866.13     98.21 o 
   2  11   0     1311.99     1163.09     49.53 o 
   3  11   0     6113.22     6230.10     79.67 o 
   4  11   0      643.43      592.06     39.28 o 
   5  11   0     1427.03     1413.62     52.73 o 
   6  11   0       87.05      109.75     34.83 o 
   7  11   0     1857.17     1848.61     70.22 o 
   8  11   0      421.17      454.91     46.84 o 
   9  11   0     1757.49     1774.84     75.33 o 
  10  11   0     1675.11     1731.51     78.96 o 
  11  11   0      879.32      871.35    128.65 o 
  12  11   0     2236.75     2375.29    118.88 o 
  13  11   0      333.97      340.87     76.85 o 
  14  11   0     1167.57     1444.55    170.15 o 
   0  12   0       54.63      133.80     40.93 o 
   1  12   0       74.76      123.65     28.74 o 
   2  12   0     2706.93     2776.99     63.53 o 
   3  12   0       17.48       -8.11     25.77 o 
   4  12   0     1841.01     1907.86     58.92 o 
   5  12   0      355.93      445.19     37.54 o 
   6  12   0      866.20      935.44     61.25 o 
   7  12   0     1066.66     1085.89     63.26 o 
   8  12   0      709.52      565.65     50.28 o 
   9  12   0      933.50      870.07     66.92 o 
  10  12   0       35.97       60.14     42.59 o 
  11  12   0      261.33      178.01     87.10 o 
  12  12   0      183.85      172.96     67.48 o 
  13  12   0     1130.98     1421.93    113.49 o 
   1  13   0     9278.93     8928.26    116.19 o 
   2  13   0      532.55      743.79     46.82 o 
   3  13   0     3496.59     3447.39     71.32 o 
   4  13   0     1270.22     1399.24     56.18 o 
   5  13   0     4952.74     5080.41     82.99 o 
   6  13   0      110.02       95.64     36.98 o 
   7  13   0     3584.49     3865.86    121.42 o 
   8  13   0      181.05      185.85     43.89 o 
   9  13   0      473.21      464.37     51.07 o 
  10  13   0        1.47       30.26     57.00 o 
  11  13   0       19.88        1.38     68.06 o 
  12  13   0       27.71       10.16     60.74 o 
  13  13   0       50.58       17.76     64.56 o 
   0  14   0        2.26      -40.93     58.78 o 
   1  14   0      390.34      396.06     44.73 o 
   2  14   0      896.34     1078.50     54.52 o 
   3  14   0      251.60      206.76     35.71 o 
   4  14   0      445.37      420.52     39.05 o 
   5  14   0       65.94        1.61     30.22 o 
   6  14   0      637.85      758.35     57.52 o 
   7  14   0     1082.30      938.09     68.16 o 
   8  14   0       13.44       -2.93     39.74 o 
   9  14   0      641.58      563.14     69.46 o 
  10  14   0       88.13        8.75     56.97 o 
  11  14   0      452.45      697.49     78.87 o 
  12  14   0        0.39      -34.42     58.22 o 
   1  15   0     1263.97     1346.85     69.25 o 
   2  15   0      109.52      249.79     41.73 o 
   3  15   0      795.54      901.25     54.25 o 
   4  15   0       10.23        0.84     32.38 o 
   5  15   0      608.49      534.56     51.90 o 
   6  15   0       85.01      105.19     43.29 o 
   7  15   0      275.12      188.14     44.81 o 
   8  15   0       53.27      120.65     79.96 o 
   9  15   0      497.30      509.75    105.66 o 
  10  15   0      356.23      337.21    104.71 o 
  11  15   0        1.37        2.14     86.39 o 
   0  16   0     4873.25     4770.95    191.33 o 
   1  16   0        0.03        2.58     49.28 o 
   2  16   0     5623.67     5296.97    108.15 o 
   3  16   0       11.08       -8.41     38.71 o 
   4  16   0      825.47      917.23     66.08 o 
   5  16   0      303.45      339.66     60.59 o 
   6  16   0     1926.81     2118.33     99.45 o 
   7  16   0      303.61      470.72     98.76 o 
   8  16   0      356.68      174.44     94.24 o 
   9  16   0      130.48      162.30     98.52 o 
  10  16   0      333.87      287.95    101.14 o 
   1  17   0      160.37      125.49     61.87 o 
   2  17   0       95.03       46.02     42.93 o 
   3  17   0      178.55      275.82     48.37 o 
   4  17   0      280.23      157.88     47.49 o 
   5  17   0        1.93       40.06     54.65 o 
   6  17   0        1.82       69.49     87.58 o 
   7  17   0       33.30      -65.21     89.72 o 
   8  17   0      559.69      720.83    121.84 o 
   9  17   0       90.53      -63.30     90.67 o 
   0  18   0     2203.47     2865.24    170.87 o 
   1  18   0        0.17        5.97     57.07 o 
   2  18   0     2399.71     2687.50    117.29 o 
   3  18   0       44.87       36.56     47.87 o 
   4  18   0     1546.79     1287.16     78.86 o 
   5  18   0       33.94       55.45     92.81 o 
   6  18   0      561.12      455.25    108.04 o 
   7  18   0      163.23      273.43    100.66 o 
   8  18   0      662.03      539.25    116.61 o 
   1  19   0      688.41      692.30    195.85 o 
   2  19   0      169.10      164.85     67.60 o 
   3  19   0      569.76      503.25     61.13 o 
   4  19   0      150.53      169.92     94.48 o 
   5  19   0      165.51       81.86     90.67 o 
   6  19   0      114.28       43.79     90.67 o 
   7  19   0      635.40      715.36    126.60 o 
   0  20   0        4.61      127.79     94.00 o 
   1  20   0        0.03      105.48     70.07 o 
   2  20   0      438.27      276.52     83.28 o 
   3  20   0       53.64       17.92     69.99 o 
   4  20   0      374.79      481.19    120.65 o 
   5  20   0      340.32      413.60    120.65 o 
   1  21   0      469.77      416.02     85.45 o 
   2  21   0        0.32      -14.13     71.55 o 
 -15   0   1     1111.49     1104.45    138.50 o 
 -13   0   1     1091.20     1109.21    127.79 o 
 -11   0   1     2089.32     2248.16    139.69 o 
  -9   0   1     4752.41     4088.67    148.26 o 
  -7   0   1    24638.48    24260.75    267.72 o 
  -5   0   1      596.65      781.51     77.10 o 
  -3   0   1    42729.96    48682.08   1694.51 o 
  -1   0   1    14230.98    13611.06    125.18 o 
   1   0   1    17963.69    18862.73    151.59 o 
   3   0   1     3264.99     3085.86    118.87 o 
   5   0   1     5885.35     5607.12    264.27 o 
   7   0   1     6164.52     5440.50     82.59 o 
   9   0   1     5802.93     5514.15    161.11 o 
  11   0   1     1776.79     1590.87    123.03 o 
  13   0   1     3057.51     2959.00    161.11 o 
  15   0   1     1956.36     1739.85    153.73 o 
 -16   1   1       49.26      -40.40     65.12 o 
 -15   1   1       22.40      -36.17     59.05 o 
 -14   1   1        0.66      -55.01     55.33 o 
 -13   1   1       84.64       49.84     54.18 o 
 -12   1   1        9.34      -20.99     46.04 o 
 -11   1   1     2334.11     2202.08     99.96 o 
 -10   1   1        1.71      -17.20     39.44 o 
  -9   1   1     4093.23     4163.03    105.33 o 
  -8   1   1       36.47       88.12     25.49 o 
  -7   1   1     1548.72     1424.54     45.28 o 
  -6   1   1     2556.06     2842.16     71.52 o 
  -5   1   1      151.40      194.61     22.40 o 
  -4   1   1      418.22      553.21     33.67 o 
  -3   1   1      323.26      312.61     24.54 o 
  -2   1   1      699.55      549.82     41.92 o 
  -1   1   1    69067.25    71302.20    333.47 o 
   0   1   1      478.65      357.73     13.05 o 
   1   1   1    62630.29    60325.95    638.96 o 
   2   1   1     6595.91     6856.85    184.53 o 
   3   1   1    35348.82    36301.13    321.45 o 
   4   1   1     3276.37     3238.71     42.28 o 
   5   1   1    30026.75    31214.49    247.75 o 
   6   1   1    18733.06    18251.80     88.83 o 
   7   1   1    11215.40    11955.64    154.66 o 
   8   1   1     5502.27     5079.89     71.07 o 
   9   1   1     7717.55     7766.86    131.67 o 
  10   1   1     1816.54     1729.69    136.00 o 
  11   1   1      823.09      707.18     67.46 o 
  12   1   1      160.76       84.68     52.92 o 
  13   1   1      127.87      157.67     57.23 o 
  14   1   1        0.89       12.04     55.95 o 
  15   1   1        0.48      -53.76     62.42 o 
  16   1   1       32.39       -0.91     67.97 o 
 -16   2   1       25.39      -68.75     83.77 o 
 -15   2   1      554.16      635.09    108.40 o 
 -14   2   1        0.64      -24.18     55.87 o 
 -13   2   1     2026.45     1986.59    102.25 o 
 -12   2   1     1282.66     1123.10     85.94 o 
 -11   2   1      662.77      699.12     84.72 o 
 -10   2   1      739.59      752.20     68.00 o 
  -9   2   1        7.60       18.04     39.88 o 
  -8   2   1     1310.62     1205.05     63.23 o 
  -7   2   1     1400.18     1719.10     50.65 o 
  -6   2   1     6524.50     6809.79    129.65 o 
  -5   2   1    10883.05    11283.85    210.35 o 
  -4   2   1      361.86      356.62     28.93 o 
  -3   2   1    10773.19    11734.09    243.09 o 
  -2   2   1     6474.00     6844.05    193.12 o 
  -1   2   1     1317.14     1608.07     27.80 o 
   0   2   1      690.40      649.55     17.74 o 
   1   2   1      171.60      163.37     13.09 o 
   2   2   1    29781.21    30585.88    362.62 o 
   3   2   1    19932.07    20290.86    149.21 o 
   4   2   1     8436.99     9236.00     97.17 o 
   5   2   1     5538.27     5614.67     65.12 o 
   6   2   1     6487.27     7243.53     88.41 o 
   7   2   1     7188.40     6705.09     77.17 o 
   8   2   1      622.05      586.12     43.56 o 
   9   2   1     2036.13     2328.40     89.93 o 
  10   2   1       74.20       50.92     44.95 o 
  11   2   1     3089.70     3131.15    104.47 o 
  12   2   1      198.78      136.08     55.48 o 
  13   2   1     2031.62     1843.01    102.04 o 
  14   2   1      601.66      652.76     75.89 o 
  15   2   1      617.06      535.86     82.95 o 
  16   2   1       83.91       23.14     68.09 o 
 -16   3   1      465.76      320.98     82.46 o 
 -15   3   1       48.45      -40.65     60.71 o 
 -14   3   1      195.27      173.00     63.75 o 
 -13   3   1       41.19      -23.05     52.08 o 
 -12   3   1      944.58     1140.20     90.78 o 
 -11   3   1       99.67       48.56     50.49 o 
 -10   3   1     4737.09     4939.01    144.69 o 
  -9   3   1       39.73       50.72     30.71 o 
  -8   3   1     1688.32     1591.00     56.62 o 
  -7   3   1     1763.23     1750.06     53.17 o 
  -6   3   1      896.42     1268.51     47.08 o 
  -5   3   1     9880.10     8243.40     95.32 o 
  -4   3   1      429.77      586.73     49.69 o 
  -3   3   1    11447.94    11828.63    184.48 o 
  -2   3   1     1355.59     1242.00     31.86 o 
  -1   3   1        5.91        5.88     10.31 o 
   0   3   1    27292.94    26966.80    185.24 o 
   1   3   1      112.85       50.59     11.60 o 
   2   3   1    25900.49    27201.37    284.92 o 
   3   3   1    25415.74    25074.22    169.72 o 
   4   3   1     7144.91     7388.24     89.27 o 
   5   3   1     2296.64     2089.64     46.08 o 
   6   3   1     2743.67     2413.68     63.52 o 
   7   3   1     7582.41     7419.25    117.76 o 
   8   3   1     8089.22     8166.20    227.89 o 
   9   3   1      466.65      442.00     65.68 o 
  10   3   1     7926.55     7853.83    200.14 o 
  11   3   1       29.57       33.47     44.57 o 
  12   3   1     4401.11     4334.56    128.28 o 
  13   3   1       68.66       35.88     58.23 o 
  14   3   1     2237.12     2077.62    107.61 o 
  15   3   1       12.11      -62.57     63.73 o 
  16   3   1     1005.03     1020.16    101.33 o 
 -16   4   1       30.73       11.06     73.12 o 
 -15   4   1        3.60      -53.10     67.08 o 
 -14   4   1     1225.32     1168.61     95.08 o 
 -13   4   1      501.94      445.27     69.10 o 
 -12   4   1      735.19      689.73     75.84 o 
 -11   4   1      595.28      458.78     61.61 o 
 -10   4   1       94.15       99.18     50.35 o 
  -9   4   1     1944.68     1995.02     88.78 o 
  -8   4   1     5588.23     5763.62     85.11 o 
  -7   4   1      115.24       69.46     28.36 o 
  -6   4   1    10756.67    11272.40    193.03 o 
  -5   4   1       28.56       50.31     28.96 o 
  -4   4   1    43554.87    44573.71    279.73 o 
  -3   4   1     1272.78     1574.87     34.84 o 
  -2   4   1     3562.78     3730.40     77.15 o 
  -1   4   1     7298.87     7841.60     53.81 o 
   0   4   1     1362.81     1261.45     30.44 o 
   1   4   1      388.80      628.72     25.54 o 
   2   4   1    17070.24    16711.45    101.32 o 
   3   4   1     1273.44     1118.04     33.03 o 
   4   4   1    25551.77    24432.83    307.15 o 
   5   4   1     3775.30     3614.79     92.02 o 
   6   4   1    11608.31    11315.40    212.16 o 
   7   4   1        0.53       33.77     26.08 o 
   8   4   1        2.14        5.79     27.37 o 
   9   4   1        1.73       -2.73     30.52 o 
  10   4   1      557.08      568.33     62.78 o 
  11   4   1     1352.58     1236.11     89.05 o 
  12   4   1       56.83       23.29     50.81 o 
  13   4   1      234.18      187.06     61.82 o 
  14   4   1      122.34       38.08     87.93 o 
  15   4   1      188.25      160.66     69.25 o 
 -16   5   1      866.19      900.96    103.24 o 
 -15   5   1      147.84       73.28     86.62 o 
 -14   5   1      722.59      637.43     80.28 o 
 -13   5   1       29.48        6.47     60.12 o 
 -12   5   1      426.83      361.75     65.40 o 
 -11   5   1     1279.57     1080.18     96.26 o 
 -10   5   1      358.86      329.52     59.45 o 
  -9   5   1      162.99      104.96     35.04 o 
  -8   5   1      173.90      105.41     33.72 o 
  -7   5   1     4657.53     4368.89     81.64 o 
  -6   5   1      760.03      882.37     60.12 o 
  -5   5   1     1316.01     1166.77     37.81 o 
  -4   5   1     2207.05     2430.00     73.51 o 
  -3   5   1     5331.97     5649.75     74.85 o 
  -2   5   1     3699.59     3212.00     43.44 o 
  -1   5   1      460.95      705.78     31.39 o 
   0   5   1      156.94      232.03     17.36 o 
   1   5   1       77.18       16.96     16.25 o 
   2   5   1     1387.14     1074.77     34.04 o 
   3   5   1        9.04       16.45     16.84 o 
   4   5   1    18644.48    18011.74    169.92 o 
   5   5   1       39.92       45.95     18.92 o 
   6   5   1     2931.26     3483.77     72.03 o 
   7   5   1      394.97      445.67     41.24 o 
   8   5   1     7451.08     7726.32    139.25 o 
   9   5   1        3.87        5.80     26.99 o 
  10   5   1     5719.26     5604.28    108.13 o 
  11   5   1       20.56       11.26     40.26 o 
  12   5   1     2324.79     2224.35    119.03 o 
  13   5   1       49.54       11.52     45.09 o 
  14   5   1     3390.85     3029.61    105.14 o 
  15   5   1        3.98       48.85     66.29 o 
 -16   6   1       41.59      -58.34     58.34 o 
 -15   6   1      157.11       44.85     54.22 o 
 -14   6   1      163.92      120.45     51.56 o 
 -13   6   1      888.37     1017.00     87.22 o 
 -12   6   1      811.39      777.23     78.06 o 
 -11   6   1      562.24      514.79     68.57 o 
 -10   6   1     1414.01     1548.59     92.19 o 
  -9   6   1      994.49     1169.33     67.23 o 
  -8   6   1     1653.04     1636.92     54.29 o 
  -7   6   1      587.39      410.24     41.80 o 
  -6   6   1     6042.74     6087.04     63.89 o 
  -5   6   1     1952.43     2031.58     45.24 o 
  -4   6   1    15810.18    15441.63    142.57 o 
  -3   6   1       82.79       73.12     18.16 o 
  -2   6   1     9603.10     9406.07     69.13 o 
  -1   6   1      106.01      235.04     20.53 o 
   0   6   1    16967.98    17368.89    182.90 o 
   1   6   1      960.30      702.62     31.97 o 
   2   6   1    10834.29    10653.68    134.46 o 
   3   6   1     4241.51     3716.00     96.73 o 
   4   6   1     6551.01     6828.13     98.31 o 
   5   6   1       17.07       24.27     20.08 o 
   6   6   1        0.80       -6.32     21.18 o 
   7   6   1      145.81      204.53     34.01 o 
   8   6   1      329.82      270.91     39.48 o 
   9   6   1      227.62      269.98     34.40 o 
  10   6   1        0.23       21.18     36.56 o 
  11   6   1     4010.07     4005.31    101.12 o 
  12   6   1        8.02        0.25     42.23 o 
  13   6   1     1359.28     1060.69     90.30 o 
  14   6   1      115.62      119.58     60.24 o 
  15   6   1      638.84      630.95     81.28 o 
 -15   7   1       24.74       59.62     52.12 o 
 -14   7   1      376.51      254.57     66.06 o 
 -13   7   1      133.82       93.31     50.34 o 
 -12   7   1       18.09       -1.74     43.06 o 
 -11   7   1     1829.31     1796.56     77.05 o 
 -10   7   1      828.21      808.72     50.64 o 
  -9   7   1     2101.73     2168.51     69.45 o 
  -8   7   1      950.89      881.57     57.23 o 
  -7   7   1     5710.28     6258.85     91.01 o 
  -6   7   1      551.22      600.87     37.98 o 
  -5   7   1     5591.67     5494.32     79.55 o 
  -4   7   1      143.14      140.77     22.32 o 
  -3   7   1    15478.59    15110.07    186.82 o 
  -2   7   1     7010.97     6303.61     71.65 o 
  -1   7   1    10353.97    10167.88     75.47 o 
   0   7   1     2625.61     2684.32     41.03 o 
   1   7   1     8475.07     8224.52    119.36 o 
   2   7   1      604.87      802.84     45.37 o 
   3   7   1    13645.63    12838.26    189.92 o 
   4   7   1      360.22      255.65     24.16 o 
   5   7   1     1806.28     1705.69     46.25 o 
   6   7   1     5598.83     5416.91     67.82 o 
   7   7   1     1188.75     1296.91     58.74 o 
   8   7   1      211.15      190.29     37.47 o 
   9   7   1        0.36        1.20     33.23 o 
  10   7   1     1240.09     1231.66     68.70 o 
  11   7   1        4.44       -8.14     41.97 o 
  12   7   1      410.36      274.09     52.20 o 
  13   7   1      173.26       44.54     48.78 o 
  14   7   1      422.44      422.96     73.36 o 
  15   7   1       48.67       52.76     67.95 o 
 -15   8   1      525.09      547.73     68.93 o 
 -14   8   1        1.60      -49.48     49.48 o 
 -13   8   1      832.60      634.89     62.46 o 
 -12   8   1      394.66      305.78     50.92 o 
 -11   8   1     1112.64     1037.64     74.14 o 
 -10   8   1      437.81      456.51     43.21 o 
  -9   8   1       89.02       75.26     35.42 o 
  -8   8   1        2.99      -11.69     33.29 o 
  -7   8   1     2752.69     2795.35     71.71 o 
  -6   8   1        5.77       17.48     21.83 o 
  -5   8   1       91.69       73.91     22.31 o 
  -4   8   1      405.94      331.70     26.21 o 
  -3   8   1      772.40     1324.33     41.80 o 
  -2   8   1     1117.81     1071.50     38.54 o 
  -1   8   1        1.94       24.87     20.40 o 
   0   8   1     3786.47     3164.27     53.77 o 
   1   8   1       12.85       54.17     20.04 o 
   2   8   1       39.85       50.56     20.43 o 
   3   8   1      358.78      319.87     26.55 o 
   4   8   1     1517.56     1922.82     48.16 o 
   5   8   1     5362.69     5431.24     68.43 o 
   6   8   1      454.98      499.97     34.81 o 
   7   8   1     7028.76     7054.69    101.48 o 
   8   8   1        0.83       23.52     32.86 o 
   9   8   1     8154.36     7862.86    115.58 o 
  10   8   1       11.00       10.47     31.70 o 
  11   8   1     5548.16     4989.20    110.11 o 
  12   8   1        0.62       -0.19     45.33 o 
  13   8   1     1488.64     1252.89    114.59 o 
  14   8   1      138.65      147.92    121.84 o 
 -15   9   1       27.98       70.38     56.89 o 
 -14   9   1      113.06       56.10     53.54 o 
 -13   9   1      122.97      106.43     52.53 o 
 -12   9   1       30.49      -38.80     42.99 o 
 -11   9   1     1069.72     1014.99     67.93 o 
 -10   9   1      214.74      239.41     39.03 o 
  -9   9   1     2834.29     2987.81     81.57 o 
  -8   9   1        0.33        2.67     33.29 o 
  -7   9   1     5235.61     5216.80    175.54 o 
  -6   9   1       40.67       60.98     24.89 o 
  -5   9   1     5842.32     6687.89    101.50 o 
  -4   9   1      554.14      744.71     39.82 o 
  -3   9   1     7941.34     7637.83     76.83 o 
  -2   9   1      594.37      458.81     32.51 o 
  -1   9   1    11086.75    10537.12    100.09 o 
   0   9   1       27.57       37.31     18.98 o 
   1   9   1    20732.17    19647.87    305.57 o 
   2   9   1      169.88      139.29     24.83 o 
   3   9   1     2074.80     2185.38     51.18 o 
   4   9   1      488.83      566.89     39.16 o 
   5   9   1     5717.66     6139.50     87.62 o 
   6   9   1     1138.83     1083.83     57.18 o 
   7   9   1     1086.06     1112.29     61.09 o 
   8   9   1      413.62      530.36     47.45 o 
   9   9   1     1391.20     1489.04     69.28 o 
  10   9   1       22.87       10.01     38.89 o 
  11   9   1       25.51       57.26     50.78 o 
  12   9   1      303.60      216.49     61.73 o 
  13   9   1       10.80      -32.55     53.54 o 
  14   9   1       13.69      -44.96     60.13 o 
 -14  10   1      382.10      469.61     63.42 o 
 -13  10   1     1091.50     1150.68    108.55 o 
 -12  10   1      292.43      318.36     53.11 o 
 -11  10   1     2466.33     2441.34     89.90 o 
 -10  10   1     2692.09     2960.05     87.24 o 
  -9  10   1     1077.70     1056.87     79.26 o 
  -8  10   1       18.69       42.53     34.85 o 
  -7  10   1      661.34      647.36     48.04 o 
  -6  10   1      696.87      721.05     43.93 o 
  -5  10   1      151.98      161.70     28.25 o 
  -4  10   1      819.96      968.49     45.61 o 
  -3  10   1      431.73      391.93     31.15 o 
  -2  10   1     3853.42     3739.46     83.43 o 
  -1  10   1       79.07       79.67     23.79 o 
   0  10   1     4376.42     3762.39     69.87 o 
   1  10   1     2700.23     2660.57     55.86 o 
   2  10   1     6660.52     6347.27     76.36 o 
   3  10   1     1321.84     1119.82     47.91 o 
   4  10   1     4753.62     4890.61     90.02 o 
   5  10   1     1379.23     1459.37     52.11 o 
   6  10   1      505.96      529.22     60.20 o 
   7  10   1     1002.08     1013.45     98.20 o 
   8  10   1      189.56      180.98     41.30 o 
   9  10   1     2809.09     2830.28    128.67 o 
  10  10   1       73.01      120.78     55.56 o 
  11  10   1     3184.05     2823.56    117.56 o 
  12  10   1       45.85       53.87     53.85 o 
  13  10   1     1594.02     1808.45    113.07 o 
  14  10   1        4.15        0.14     66.77 o 
 -14  11   1      578.66      627.91     85.70 o 
 -13  11   1       34.43       13.53     57.63 o 
 -12  11   1      359.40      314.71     52.48 o 
 -11  11   1      253.34      229.67     48.24 o 
 -10  11   1       28.80       69.63     45.36 o 
  -9  11   1      357.06      335.13     45.86 o 
  -8  11   1      951.06     1034.88     62.87 o 
  -7  11   1      589.99      632.56     48.04 o 
  -6  11   1      349.30      415.63     42.36 o 
  -5  11   1     3557.90     3214.16     65.93 o 
  -4  11   1      874.38      718.52     42.36 o 
  -3  11   1     1958.80     1784.37     54.13 o 
  -2  11   1     1373.81     1550.17     50.88 o 
  -1  11   1     3937.70     4461.78     80.85 o 
   0  11   1        1.48       -6.30     23.84 o 
   1  11   1      495.24      748.38     51.21 o 
   2  11   1     1949.33     1695.67     51.44 o 
   3  11   1     4534.20     4584.54     72.90 o 
   4  11   1     1766.28     1828.13     54.30 o 
   5  11   1     3211.03     3108.89     65.74 o 
   6  11   1     2260.75     2186.91     71.69 o 
   7  11   1      606.53      635.66     51.68 o 
   8  11   1     2026.43     2131.04     77.92 o 
   9  11   1      674.96      583.31     82.80 o 
  10  11   1       43.10        1.23     50.68 o 
  11  11   1       61.84      -43.31     72.11 o 
  12  11   1     1078.47      944.90     88.88 o 
  13  11   1       76.67      -39.05     64.05 o 
 -13  12   1      478.31      551.95     79.33 o 
 -12  12   1      462.38      423.71     57.31 o 
 -11  12   1       92.24      161.28     41.42 o 
 -10  12   1      402.03      351.47     49.33 o 
  -9  12   1      360.39      350.26     92.82 o 
  -8  12   1     4752.17     4834.11    147.60 o 
  -7  12   1       40.34       44.66     35.03 o 
  -6  12   1     4392.99     4350.12     90.58 o 
  -5  12   1     3129.19     2922.41     66.41 o 
  -4  12   1     6238.37     6143.19    142.62 o 
  -3  12   1     1218.16     1223.97     51.25 o 
  -2  12   1     2001.75     2025.43     57.13 o 
  -1  12   1      481.37      420.26     40.38 o 
   0  12   1     5611.65     5997.69     99.89 o 
   1  12   1      217.24      168.40     29.48 o 
   2  12   1     3669.65     3590.53     71.10 o 
   3  12   1     1588.23     1486.66     54.72 o 
   4  12   1     3022.37     2631.71     63.79 o 
   5  12   1      325.47      352.35     36.84 o 
   6  12   1     4566.62     4735.71     95.25 o 
   7  12   1      325.25      311.30     42.70 o 
   8  12   1      845.31      992.60     64.84 o 
   9  12   1       21.66       43.97     52.22 o 
  10  12   1       75.52       84.66     54.13 o 
  11  12   1      263.85      463.82     98.05 o 
  12  12   1       17.64       16.90     60.62 o 
  13  12   1      261.89      285.99     74.64 o 
 -13  13   1        7.76       64.97     93.76 o 
 -12  13   1      453.84      559.19     78.99 o 
 -11  13   1      249.34      168.83     56.12 o 
 -10  13   1      975.40      855.01     65.82 o 
  -9  13   1       21.06       40.97     39.93 o 
  -8  13   1      927.91      835.61     63.18 o 
  -7  13   1        6.42      -18.68     36.29 o 
  -6  13   1      229.75      205.53     39.85 o 
  -5  13   1      288.49      191.35     32.97 o 
  -4  13   1      810.55      693.63     43.12 o 
  -3  13   1      177.25      224.31     34.54 o 
  -2  13   1        8.36       -1.65     26.19 o 
  -1  13   1      304.24      219.18     39.06 o 
   0  13   1     6362.26     5719.09     98.13 o 
   1  13   1      798.35      628.87     41.65 o 
   2  13   1     2162.80     2122.67     81.78 o 
   3  13   1      596.21      694.34     43.71 o 
   4  13   1     3984.39     4217.79     77.49 o 
   5  13   1      608.58      569.78     42.05 o 
   6  13   1     1920.91     1920.71     74.35 o 
   7  13   1      510.12      480.44     49.28 o 
   8  13   1     1654.83     1555.48    107.09 o 
   9  13   1        0.78      -10.21     51.21 o 
  10  13   1      759.88      678.62     72.85 o 
  11  13   1      119.19       95.19     84.72 o 
  12  13   1      666.72     1031.52     95.05 o 
 -12  14   1      115.73      199.90     95.67 o 
 -11  14   1       62.55      173.72     94.24 o 
 -10  14   1      553.72      618.55     74.40 o 
  -9  14   1       61.37       61.00     51.18 o 
  -8  14   1     2516.35     2247.51    172.89 o 
  -7  14   1      329.65      355.87     60.55 o 
  -6  14   1     1725.24     1679.16     71.95 o 
  -5  14   1        0.34      -30.07     30.07 o 
  -4  14   1     2689.66     2665.47    104.83 o 
  -3  14   1      624.69      697.33     45.78 o 
  -2  14   1     1128.47     1171.52     65.77 o 
  -1  14   1      818.66      939.55     61.71 o 
   0  14   1     2193.51     2149.51    102.09 o 
   1  14   1     4456.19     4579.13     92.89 o 
   2  14   1     1422.52     1630.48     67.84 o 
   3  14   1     3462.95     3443.73     75.41 o 
   4  14   1     3267.96     3683.83    111.34 o 
   5  14   1      689.61      513.67     43.92 o 
   6  14   1     1515.92     1591.09     74.36 o 
   7  14   1      381.10      228.23     59.31 o 
   8  14   1      518.78      261.77     57.77 o 
   9  14   1       80.04        8.06     55.11 o 
  10  14   1       81.75       83.45     59.18 o 
  11  14   1      646.31      700.49     94.48 o 
  12  14   1       46.22       96.89     65.69 o 
 -11  15   1      366.27      336.74    103.76 o 
 -10  15   1      330.58      481.66    109.95 o 
  -9  15   1      379.47      255.27     62.42 o 
  -8  15   1      146.92      209.64     58.75 o 
  -7  15   1     1203.29     1301.19     87.01 o 
  -6  15   1      457.19      471.97     63.03 o 
  -5  15   1     2325.09     2526.72     83.79 o 
  -4  15   1      442.75      530.73     51.05 o 
  -3  15   1      398.93      520.48     49.89 o 
  -2  15   1     1281.10     1329.34     87.45 o 
  -1  15   1      795.22      659.60     55.74 o 
   0  15   1      355.95      400.24     58.27 o 
   1  15   1      157.83      132.65     40.52 o 
   2  15   1      119.81      158.40     35.48 o 
   3  15   1     1633.49     1645.58     64.52 o 
   4  15   1     1090.12      941.99     59.33 o 
   5  15   1     1599.82     1851.35     78.33 o 
   6  15   1     2521.19     2386.87    110.54 o 
   7  15   1      729.65      680.89     73.87 o 
   8  15   1     1726.35     1763.44    102.16 o 
   9  15   1       95.34       80.27    101.14 o 
  10  15   1      557.78      644.08     79.62 o 
  11  15   1        8.00       65.50     67.39 o 
 -11  16   1      290.19      419.31    108.99 o 
 -10  16   1      220.55      471.43    113.99 o 
  -9  16   1      599.47      687.51    120.65 o 
  -8  16   1       33.13       17.43     53.69 o 
  -7  16   1       40.32       13.52     49.89 o 
  -6  16   1      392.91      257.05     59.05 o 
  -5  16   1        2.55       30.29     50.04 o 
  -4  16   1       15.06      -33.80     38.18 o 
  -3  16   1        1.94       43.34     45.43 o 
  -2  16   1      255.21      244.30     44.96 o 
  -1  16   1      479.03      349.48     49.30 o 
   0  16   1      615.52      690.63     72.62 o 
   1  16   1     5061.03     5231.25    134.70 o 
   2  16   1        8.54       -0.12     38.65 o 
   3  16   1     3075.57     3205.21     84.03 o 
   4  16   1       94.79       36.20     34.58 o 
   5  16   1      954.02     1090.48     91.03 o 
   6  16   1      126.29      170.69     61.86 o 
   7  16   1      677.20      794.75    113.75 o 
   8  16   1      152.73      265.78     70.02 o 
   9  16   1     1207.24     1271.51    138.98 o 
  10  16   1        3.18       75.44     95.43 o 
 -10  17   1        1.98       30.22     98.28 o 
  -9  17   1     1116.92     1318.63    155.64 o 
  -8  17   1       15.34       18.56     92.57 o 
  -7  17   1     1254.95     1083.59     92.85 o 
  -6  17   1       35.98        3.49     54.00 o 
  -5  17   1      706.77      592.67     68.90 o 
  -4  17   1       20.14       -2.51     41.65 o 
  -3  17   1     3856.50     3903.49    100.18 o 
  -2  17   1        0.90        3.62     43.52 o 
  -1  17   1     1684.83     1928.04    105.13 o 
   0  17   1        9.27       -8.10     50.46 o 
   1  17   1     3903.47     4450.40    171.22 o 
   2  17   1       36.85      100.79     46.31 o 
   3  17   1      985.76     1021.66     74.10 o 
   4  17   1        3.00       39.95    112.92 o 
   5  17   1     1057.23      769.14    118.99 o 
   6  17   1       15.16      -49.50     89.72 o 
   7  17   1      205.66      123.75     94.48 o 
   8  17   1       13.60      -33.08     83.05 o 
   9  17   1       73.76      -45.45     97.57 o 
  -9  18   1       63.19       -4.76     99.00 o 
  -8  18   1      370.12      318.65    107.33 o 
  -7  18   1       47.86      145.17    103.28 o 
  -6  18   1      377.17      278.68     66.12 o 
  -5  18   1       46.32       46.37     57.62 o 
  -4  18   1       95.43      116.14     50.00 o 
  -3  18   1        1.10       15.62     46.92 o 
  -2  18   1      329.84      358.62     53.91 o 
  -1  18   1       38.40       66.67     60.42 o 
   0  18   1      386.00      418.17     70.69 o 
   1  18   1      829.23      710.81     94.48 o 
   2  18   1      226.58      245.17     63.50 o 
   3  18   1      681.74      449.54     72.39 o 
   4  18   1      127.15      103.76     89.24 o 
   5  18   1      762.36      802.46    116.85 o 
   6  18   1       61.03      160.40     88.29 o 
   7  18   1      276.15      406.46    105.90 o 
   8  18   1      313.70      265.34    111.37 o 
  -7  19   1      535.49      684.66    120.89 o 
  -6  19   1       36.22      298.18    101.62 o 
  -5  19   1      890.05      855.97     85.67 o 
  -4  19   1        0.38       50.00     58.14 o 
  -3  19   1     1559.72     1532.33     83.84 o 
  -2  19   1      241.85      302.37     70.73 o 
  -1  19   1      786.50      759.98     95.90 o 
   0  19   1        0.07        4.43     66.37 o 
   1  19   1      658.55      663.64     84.11 o 
   2  19   1      140.62       92.05     66.38 o 
   3  19   1      589.42      624.26     87.58 o 
   4  19   1       79.89      212.04     98.05 o 
   5  19   1      109.15       34.74     92.10 o 
   6  19   1      699.70     1051.86    138.74 o 
   7  19   1      197.70      259.87    118.75 o 
  -5  20   1       70.22       27.84     94.00 o 
  -4  20   1     1313.40     1297.80    103.37 o 
  -3  20   1      100.69       44.20     65.27 o 
  -2  20   1     1272.63     1116.57    101.66 o 
  -1  20   1        8.98      -30.98     71.46 o 
   0  20   1      765.52      774.14     89.02 o 
   1  20   1       35.13       20.05     66.91 o 
   2  20   1      576.51      619.88     90.78 o 
   3  20   1      115.24      305.45     75.76 o 
   4  20   1      239.86      126.13    108.52 o 
   5  20   1       94.53        8.57    107.80 o 
  -2  21   1       27.86       43.35     75.59 o 
  -1  21   1        1.42      -50.91     72.35 o 
   0  21   1       67.99       21.95    100.55 o 
   1  21   1        0.33      -21.71     74.79 o 
   2  21   1      113.14      231.99     77.32 o 
 -16   0   2       43.47       19.75     99.24 o 
 -14   0   2      670.27      526.17    101.85 o 
 -12   0   2     1629.93     1812.19    136.12 o 
 -10   0   2     8906.44     8972.43    212.04 o 
  -8   0   2     5015.38     5124.58    148.26 o 
  -6   0   2      126.70      281.94     33.46 o 
  -4   0   2    41781.99    47030.36    408.61 o 
  -2   0   2    20031.28    20389.68    145.76 o 
   0   0   2    37931.43    37699.12    838.15 o 
   2   0   2     1622.93     2145.12     65.21 o 
   4   0   2     1277.78     1175.09     43.51 o 
   6   0   2      495.98      475.98     41.23 o 
   8   0   2     6653.86     6604.56    160.63 o 
  10   0   2        1.14        2.38     54.26 o 
  12   0   2      689.15      824.11    100.90 o 
  14   0   2      158.27      300.56     95.67 o 
 -16   1   2     1197.13     1196.69    108.90 o 
 -15   1   2      150.86      189.74     78.65 o 
 -14   1   2     2736.55     2690.43    128.39 o 
 -13   1   2       40.23       45.89     56.20 o 
 -12   1   2      151.64      167.91     54.49 o 
 -11   1   2       32.70       13.54     45.83 o 
 -10   1   2        3.50       -8.35     44.50 o 
  -9   1   2     1440.40     1522.12     80.79 o 
  -8   1   2      628.74      790.22     45.12 o 
  -7   1   2      492.49      580.09     38.65 o 
  -6   1   2     1283.91     1218.37     60.06 o 
  -5   1   2     5140.11     5525.25    104.25 o 
  -4   1   2       27.07       23.99     14.83 o 
  -3   1   2     2430.57     2472.77     62.43 o 
  -2   1   2      265.33      294.14     18.57 o 
  -1   1   2     4639.48     4555.89    104.52 o 
   0   1   2      580.81      711.28     22.20 o 
   1   1   2      381.99      404.01     25.80 o 
   2   1   2     2495.79     2590.97     33.91 o 
   3   1   2      434.35      394.16     29.68 o 
   4   1   2     5504.98     5149.29     55.15 o 
   5   1   2      300.62      410.37     26.52 o 
   6   1   2    15638.02    14874.41    177.58 o 
   7   1   2     1345.89     1168.78     31.51 o 
   8   1   2     6794.44     6775.36    166.90 o 
   9   1   2     1044.04      994.31     73.87 o 
  10   1   2     3238.21     3214.71    101.38 o 
  11   1   2      535.49      520.67     61.53 o 
  12   1   2     1942.08     1933.09    186.57 o 
  13   1   2        4.19       -9.14     52.48 o 
  14   1   2     1833.73     1786.28    106.40 o 
  15   1   2       86.89      135.33     68.82 o 
 -16   2   2        1.83      -65.88     65.88 o 
 -15   2   2      471.22      385.75     74.44 o 
 -14   2   2       46.49       77.54     62.91 o 
 -13   2   2      891.19      952.90     88.50 o 
 -12   2   2        0.73       11.60     49.44 o 
 -11   2   2      379.22      422.48     57.91 o 
 -10   2   2      360.56      401.57     57.89 o 
  -9   2   2     1701.65     1609.02     94.00 o 
  -8   2   2     2469.97     2587.86     71.44 o 
  -7   2   2      305.15      520.34     38.20 o 
  -6   2   2     3056.78     2921.02     56.74 o 
  -5   2   2     4243.70     4306.19    105.51 o 
  -4   2   2    13700.44    14389.83    131.38 o 
  -3   2   2     6731.81     7226.44    278.47 o 
  -2   2   2     5715.61     6195.93     86.49 o 
  -1   2   2      872.86      922.32     24.28 o 
   0   2   2     4942.72     4912.48     40.98 o 
   1   2   2       37.35       19.24     12.83 o 
   2   2   2    11848.45    12147.91     64.73 o 
   3   2   2     1069.02     1140.83     32.43 o 
   4   2   2      323.84      438.94     32.93 o 
   5   2   2     5334.32     5212.45     57.96 o 
   6   2   2      154.53      163.36     18.06 o 
   7   2   2    19088.59    17557.70    219.57 o 
   8   2   2     1218.38     1225.65     41.64 o 
   9   2   2     5746.59     5453.95    116.87 o 
  10   2   2      969.55      807.54     73.57 o 
  11   2   2     4940.09     4707.61    138.38 o 
  12   2   2       75.06       75.48     51.48 o 
  13   2   2      497.99      426.36     68.26 o 
  14   2   2       11.01      -44.49     56.19 o 
  15   2   2      708.36      777.31     89.11 o 
 -16   3   2       70.81       69.00     70.81 o 
 -15   3   2     1042.63      888.38     90.42 o 
 -14   3   2      862.09      743.69     82.94 o 
 -13   3   2     1441.92     1381.90     95.79 o 
 -12   3   2     1180.52     1157.17     89.32 o 
 -11   3   2     1342.14     1397.75     88.41 o 
 -10   3   2        8.60        7.13     45.35 o 
  -9   3   2     4648.09     5007.61     81.93 o 
  -8   3   2       53.46       23.91     26.76 o 
  -7   3   2     5980.94     5846.09     79.80 o 
  -6   3   2      285.09      401.25     31.74 o 
  -5   3   2     8038.42     8600.34     82.78 o 
  -4   3   2     3757.04     3834.55     49.27 o 
  -3   3   2     3499.35     3811.95     93.27 o 
  -2   3   2      871.93     1384.92    133.31 o 
  -1   3   2     1128.57     1067.38     30.10 o 
   0   3   2      890.17     1116.43     55.06 o 
   1   3   2    10351.13     9678.83    217.39 o 
   2   3   2      489.01      410.10     23.99 o 
   3   3   2    11916.73    11886.20    145.16 o 
   4   3   2     7883.82     7562.27     61.39 o 
   5   3   2     9996.66     9768.11     62.25 o 
   6   3   2        0.50       15.59     17.45 o 
   7   3   2     2876.52     3049.91     53.01 o 
   8   3   2     1495.00     1522.23     67.17 o 
   9   3   2      101.08      145.10     46.66 o 
  10   3   2      231.41      311.34     53.76 o 
  11   3   2      194.83      209.02     50.65 o 
  12   3   2     1558.04     1779.93     99.81 o 
  13   3   2      217.21      270.80     66.86 o 
  14   3   2      146.62      151.82     84.72 o 
  15   3   2      683.85      570.19    115.42 o 
 -16   4   2       10.66      -56.12     70.73 o 
 -15   4   2     1233.11     1107.14    105.52 o 
 -14   4   2       81.01       79.40     60.66 o 
 -13   4   2      629.61      697.54     76.99 o 
 -12   4   2       94.87       86.81     51.42 o 
 -11   4   2     2306.77     2412.77    103.61 o 
 -10   4   2       21.49      -21.28     46.76 o 
  -9   4   2      253.51      366.91     39.44 o 
  -8   4   2      310.12      486.78     39.12 o 
  -7   4   2     1311.55     1558.08     54.18 o 
  -6   4   2       38.24       65.32     28.35 o 
  -5   4   2       11.30       58.10     19.23 o 
  -4   4   2        7.07       77.10     16.43 o 
  -3   4   2     6016.97     6518.95    113.44 o 
  -2   4   2     9103.67     9901.41     61.07 o 
  -1   4   2      159.30      226.27     16.22 o 
   0   4   2      523.27      453.39     23.93 o 
   1   4   2    33392.18    31628.85    448.15 o 
   2   4   2     4296.46     4308.36     39.72 o 
   3   4   2    17492.96    17004.04    112.10 o 
   4   4   2        1.41        2.40     15.33 o 
   5   4   2    10265.55     9758.65    153.13 o 
   6   4   2     2957.47     2777.96     43.79 o 
   7   4   2     5106.99     5633.55    103.06 o 
   8   4   2      531.25      497.14     40.81 o 
   9   4   2     4175.93     4402.08    134.58 o 
  10   4   2       18.38      -18.87     43.15 o 
  11   4   2     4919.92     4554.11    125.49 o 
  12   4   2       86.84       32.28     50.54 o 
  13   4   2     3382.35     3236.15    102.78 o 
  14   4   2        3.74       17.46     59.71 o 
  15   4   2     2160.13     1976.09    118.28 o 
 -16   5   2       49.04       27.91     76.38 o 
 -15   5   2     1284.37     1236.90    102.66 o 
 -14   5   2      539.18      525.02     78.80 o 
 -13   5   2      537.88      539.53    120.54 o 
 -12   5   2        0.62      -49.79     49.79 o 
 -11   5   2     1733.68     1697.61     97.92 o 
 -10   5   2       18.70       16.26     46.87 o 
  -9   5   2     1022.74     1165.92     81.07 o 
  -8   5   2      177.88      251.87     36.37 o 
  -7   5   2    12519.51    13652.84    201.01 o 
  -6   5   2     4247.66     4070.48     56.71 o 
  -5   5   2    21617.37    21118.51    114.81 o 
  -4   5   2      459.25      336.12     23.77 o 
  -3   5   2    45038.70    45924.52    280.65 o 
  -2   5   2      221.07      353.42     18.88 o 
  -1   5   2      542.79      714.64     29.37 o 
   0   5   2        6.60       38.52     13.46 o 
   1   5   2     5778.82     6014.58    104.16 o 
   2   5   2     9485.06     9652.35     61.41 o 
   3   5   2     3765.67     3485.42     48.26 o 
   4   5   2     1409.13     1418.87     40.41 o 
   5   5   2     1959.72     1573.48     38.38 o 
   6   5   2      380.82      326.07     23.75 o 
   7   5   2      325.26      306.01     35.86 o 
   8   5   2        4.45        1.32     29.98 o 
   9   5   2      220.29      215.40     33.20 o 
  10   5   2      146.41      183.29     53.19 o 
  11   5   2      163.53      169.81     46.40 o 
  12   5   2      263.14      215.47     52.13 o 
  13   5   2       85.65       33.80     53.04 o 
  14   5   2      166.28      144.02     61.17 o 
  15   5   2      652.55      609.62     95.67 o 
 -16   6   2      280.38      288.78     69.75 o 
 -15   6   2     1030.78      865.84    111.85 o 
 -14   6   2      427.15      408.68     71.65 o 
 -13   6   2      155.31       85.91     60.61 o 
 -12   6   2     1040.97      994.73     88.36 o 
 -11   6   2      341.77      227.07     59.14 o 
 -10   6   2      954.22     1005.61     61.35 o 
  -9   6   2       76.87       76.29     34.53 o 
  -8   6   2      949.49     1192.88     60.04 o 
  -7   6   2        5.08       26.28     27.10 o 
  -6   6   2      152.44       33.78     20.33 o 
  -5   6   2     1516.64     1507.74     39.81 o 
  -4   6   2    13341.03    12745.20    199.53 o 
  -3   6   2     3225.59     3408.54     68.25 o 
  -2   6   2      706.25      808.02     34.92 o 
  -1   6   2      393.36      434.61     21.70 o 
   0   6   2     8056.81     8773.01     91.97 o 
   1   6   2      501.81      479.20     23.55 o 
   2   6   2      838.29      826.22     31.14 o 
   3   6   2     9061.20     9124.98    108.33 o 
   4   6   2     6579.19     5628.24     55.86 o 
   5   6   2     7989.86     8508.21     77.35 o 
   6   6   2     1209.42     1179.31     42.72 o 
   7   6   2     3958.90     3751.86     85.41 o 
   8   6   2      992.15      874.55     54.97 o 
   9   6   2     3623.70     3428.12     72.49 o 
  10   6   2      613.28      615.34     54.21 o 
  11   6   2     1023.19      989.28     68.98 o 
  12   6   2      997.70     1036.62     74.40 o 
  13   6   2     1774.69     1685.69    121.73 o 
  14   6   2      188.01       50.93     61.83 o 
  15   6   2      581.88      524.74     79.58 o 
 -16   7   2      281.64      312.45     65.24 o 
 -15   7   2      281.30      186.07     57.68 o 
 -14   7   2      959.37      720.67     68.22 o 
 -13   7   2      366.83      368.62     55.32 o 
 -12   7   2      429.13      453.10     53.01 o 
 -11   7   2     4376.41     4163.13    100.43 o 
 -10   7   2      278.78      291.42     38.13 o 
  -9   7   2     1320.29     1359.63     56.27 o 
  -8   7   2       48.55       90.08     29.09 o 
  -7   7   2      520.60      592.36     45.67 o 
  -6   7   2       48.37       72.49     22.59 o 
  -5   7   2      501.68      683.90     36.48 o 
  -4   7   2     1155.62     1196.39     40.06 o 
  -3   7   2      517.67      605.71     33.98 o 
  -2   7   2     6548.99     6563.49     68.87 o 
  -1   7   2     4013.44     3389.02    132.77 o 
   0   7   2      426.83      300.02     19.43 o 
   1   7   2     7162.76     6580.75     53.28 o 
   2   7   2     6613.40     5947.81     56.78 o 
   3   7   2     4808.99     5279.98     62.67 o 
   4   7   2     2332.35     2193.93     49.08 o 
   5   7   2      148.85      210.46     25.45 o 
   6   7   2     3524.56     3753.58     59.85 o 
   7   7   2       52.07       19.33     30.32 o 
   8   7   2      823.20      902.55     69.08 o 
   9   7   2      350.52      415.16     44.90 o 
  10   7   2     3006.05     2723.11     85.48 o 
  11   7   2      105.33       10.61     41.33 o 
  12   7   2     1093.70      985.28    118.63 o 
  13   7   2      227.92      259.54     63.52 o 
  14   7   2      838.85      849.33     88.34 o 
 -15   8   2       45.74       35.55     55.15 o 
 -14   8   2        6.98      -10.01     47.38 o 
 -13   8   2       27.39      -30.28     43.57 o 
 -12   8   2     2033.71     2023.93     85.02 o 
 -11   8   2       36.47       50.09     40.64 o 
 -10   8   2     1596.79     1655.36     61.04 o 
  -9   8   2      956.76      894.22     51.81 o 
  -8   8   2     5809.00     5458.34    125.84 o 
  -7   8   2      256.46      306.83     37.09 o 
  -6   8   2     3171.88     3374.00     62.93 o 
  -5   8   2       74.75      101.88     24.21 o 
  -4   8   2     7336.09     7555.88    129.87 o 
  -3   8   2      473.71      490.62     33.46 o 
  -2   8   2    17023.83    16500.96    198.81 o 
  -1   8   2     1329.73     1090.59     45.34 o 
   0   8   2     4427.38     3446.98     53.56 o 
   1   8   2        8.46       41.82     17.92 o 
   2   8   2     6237.75     5965.14     66.52 o 
   3   8   2      325.97      417.32     29.07 o 
   4   8   2      527.11      593.99     36.05 o 
   5   8   2      606.74      610.58     40.98 o 
   6   8   2     1409.82     1578.23     58.80 o 
   7   8   2      540.96      586.70     63.14 o 
   8   8   2      637.48      728.63     56.92 o 
   9   8   2        6.94       -9.80     36.96 o 
  10   8   2       45.07       44.73     38.42 o 
  11   8   2      412.61      462.44     62.85 o 
  12   8   2       87.13       12.93     54.13 o 
  13   8   2        5.77       27.72     57.67 o 
  14   8   2      692.45      729.28     86.32 o 
 -15   9   2      155.17      144.49     55.86 o 
 -14   9   2      788.79      809.27     71.94 o 
 -13   9   2       71.81       24.83     45.37 o 
 -12   9   2     1028.67      742.64     61.34 o 
 -11   9   2       59.78      115.55     46.36 o 
 -10   9   2      856.07      887.87     55.49 o 
  -9   9   2      886.28      911.83     60.98 o 
  -8   9   2       18.84        0.54     33.59 o 
  -7   9   2      779.29      641.01     48.67 o 
  -6   9   2        6.99       47.47     25.27 o 
  -5   9   2      168.92      238.74     27.42 o 
  -4   9   2     7110.31     7260.24    110.21 o 
  -3   9   2     1315.36     1274.15     54.17 o 
  -2   9   2      900.39     1121.19     45.98 o 
  -1   9   2      433.65      330.87     31.82 o 
   0   9   2     7728.48     7471.08    123.11 o 
   1   9   2     2197.45     2113.30     48.98 o 
   2   9   2        6.74       21.61     20.95 o 
   3   9   2        2.86       23.73     22.57 o 
   4   9   2     2499.71     2571.77     55.03 o 
   5   9   2        4.60       19.30     23.81 o 
   6   9   2     4529.95     4414.36     84.20 o 
   7   9   2        6.63        3.65     31.55 o 
   8   9   2     5603.60     5491.94    216.08 o 
   9   9   2      403.46      430.52     48.02 o 
  10   9   2     4931.74     4671.22    146.36 o 
  11   9   2      252.32      192.38     56.78 o 
  12   9   2      595.13      543.77     74.22 o 
  13   9   2       27.44       11.79     59.06 o 
  14   9   2      595.90      684.45     90.18 o 
 -15  10   2      288.62      364.01     74.24 o 
 -14  10   2      109.82      174.36     53.48 o 
 -13  10   2      210.40      119.60     49.66 o 
 -12  10   2      716.25      658.36    139.02 o 
 -11  10   2       41.10       54.29     41.89 o 
 -10  10   2     1051.71     1017.88     59.73 o 
  -9  10   2        0.54       29.34     35.59 o 
  -8  10   2      658.26      777.49     55.09 o 
  -7  10   2      464.14      524.54     44.56 o 
  -6  10   2     3342.30     3426.61     85.29 o 
  -5  10   2      260.24      289.67     30.01 o 
  -4  10   2     1811.16     1915.12     52.01 o 
  -3  10   2     3136.45     2730.31     57.11 o 
  -2  10   2     4102.57     4129.09     63.06 o 
  -1  10   2     3140.70     2966.53     68.75 o 
   0  10   2     1822.55     1731.60     44.30 o 
   1  10   2     2263.91     2192.93     53.30 o 
   2  10   2     1580.47     1631.78     49.18 o 
   3  10   2     3832.16     4206.42     67.70 o 
   4  10   2     2268.15     2216.82     56.44 o 
   5  10   2     1243.69     1373.28     50.27 o 
   6  10   2      526.71      521.81     42.91 o 
   7  10   2     3103.04     3012.11     81.09 o 
   8  10   2      363.61      482.66     63.23 o 
   9  10   2       79.46      104.40     47.78 o 
  10  10   2        0.63        7.52     48.48 o 
  11  10   2      242.14      120.21     58.08 o 
  12  10   2       75.36       81.53     60.71 o 
  13  10   2      283.09      136.66     71.78 o 
 -14  11   2      547.76      886.20    214.43 o 
 -13  11   2      535.30      600.52     82.37 o 
 -12  11   2      734.97      910.98     92.10 o 
 -11  11   2      578.37      553.93     56.78 o 
 -10  11   2      222.10      216.83     44.68 o 
  -9  11   2     3418.69     3677.79     91.92 o 
  -8  11   2        1.14      -22.28     33.70 o 
  -7  11   2     1363.42     1188.85     61.48 o 
  -6  11   2        2.73       13.23     26.06 o 
  -5  11   2     3883.90     3877.30    103.70 o 
  -4  11   2     2033.37     2229.21     65.80 o 
  -3  11   2     1638.36     1550.14     51.03 o 
  -2  11   2      340.87      535.44     36.44 o 
  -1  11   2     5733.48     6187.13     93.02 o 
   0  11   2     1060.86     1165.02     47.28 o 
   1  11   2     1729.25     2073.74     60.90 o 
   2  11   2     3925.55     3792.21     67.23 o 
   3  11   2        3.81       -6.45     25.21 o 
   4  11   2     1415.84     1461.45     52.24 o 
   5  11   2        0.36       11.06     26.38 o 
   6  11   2       68.97      109.53     35.40 o 
   7  11   2       71.88       47.79     35.29 o 
   8  11   2      549.99      410.89     57.90 o 
   9  11   2      149.83      164.47     52.19 o 
  10  11   2       92.09       53.88     52.63 o 
  11  11   2        1.34      -14.99     81.86 o 
  12  11   2     1251.29     1474.30    107.51 o 
  13  11   2      163.23      210.81     71.06 o 
 -14  12   2       70.87      111.71     75.91 o 
 -13  12   2      347.02      630.43    205.73 o 
 -12  12   2       80.34       69.01     77.58 o 
 -11  12   2      445.33      467.69     56.35 o 
 -10  12   2       14.00        7.29     39.54 o 
  -9  12   2       79.85       90.46     40.81 o 
  -8  12   2      178.19      171.96     39.93 o 
  -7  12   2      459.89      396.91     43.52 o 
  -6  12   2      203.59      211.66     39.39 o 
  -5  12   2      801.00      746.08     48.46 o 
  -4  12   2     1425.73     1333.16     53.47 o 
  -3  12   2       13.59       29.66     27.06 o 
  -2  12   2       35.46       10.97     30.46 o 
  -1  12   2      670.85      790.77     55.42 o 
   0  12   2      540.26      529.39     43.37 o 
   1  12   2     1976.84     1714.71     55.96 o 
   2  12   2      122.42       87.32     29.15 o 
   3  12   2     3683.52     3446.55     69.26 o 
   4  12   2      825.65      998.09     51.09 o 
   5  12   2     7730.97     7508.60     94.08 o 
   6  12   2       79.02       21.46     34.58 o 
   7  12   2     6354.18     6241.03    135.44 o 
   8  12   2        3.58       -6.62     50.31 o 
   9  12   2     1433.90     1240.78     88.75 o 
  10  12   2        2.78       54.42     55.93 o 
  11  12   2     1029.39     1139.67    142.79 o 
  12  12   2      100.90       30.17     61.40 o 
 -13  13   2      274.38      388.31    106.97 o 
 -12  13   2       20.75       81.08     68.66 o 
 -11  13   2      201.09      138.64     68.86 o 
 -10  13   2        9.87       23.57     53.15 o 
  -9  13   2     1960.28     1749.63     95.40 o 
  -8  13   2       17.62       27.23     49.92 o 
  -7  13   2     7269.48     7299.76    148.00 o 
  -6  13   2        5.45       35.82     44.42 o 
  -5  13   2     1782.68     1923.20     70.73 o 
  -4  13   2      471.22      491.45     45.83 o 
  -3  13   2     5568.89     5574.66    140.19 o 
  -2  13   2      334.27      419.83     44.50 o 
  -1  13   2     1566.64     1615.55     65.05 o 
   0  13   2      150.27      248.15     38.93 o 
   1  13   2     1721.80     1686.19     81.58 o 
   2  13   2        6.23       43.11     30.41 o 
   3  13   2        9.39       13.58     28.69 o 
   4  13   2     2233.37     2172.81     62.85 o 
   5  13   2      271.02      272.78     35.90 o 
   6  13   2     1197.06     1144.30     84.51 o 
   7  13   2      631.55      533.50     64.50 o 
   8  13   2      162.24      189.88     55.35 o 
   9  13   2      156.84      164.65     59.13 o 
  10  13   2      501.30      364.42     70.30 o 
  11  13   2       44.46      113.04     83.05 o 
  12  13   2       92.64       92.34     66.53 o 
 -12  14   2      124.36      102.35     67.78 o 
 -11  14   2      729.63      887.67     96.74 o 
 -10  14   2      379.45      232.42     63.08 o 
  -9  14   2      121.54      191.12     67.70 o 
  -8  14   2      168.65      234.72     60.13 o 
  -7  14   2      887.18      900.45     79.81 o 
  -6  14   2     3087.49     2897.36    104.26 o 
  -5  14   2      112.65       90.26     37.46 o 
  -4  14   2     1191.14      958.98     61.74 o 
  -3  14   2      742.53      598.01     49.94 o 
  -2  14   2      655.32      594.24     48.56 o 
  -1  14   2     2424.70     2358.62     77.22 o 
   0  14   2       40.26        9.82     46.70 o 
   1  14   2      589.48      767.65     49.06 o 
   2  14   2      445.13      388.97     38.99 o 
   3  14   2     2179.39     2353.50     67.37 o 
   4  14   2      412.59      522.08     42.86 o 
   5  14   2     5544.87     5209.78    134.79 o 
   6  14   2       80.09       44.99     52.60 o 
   7  14   2     3409.59     3037.40    114.84 o 
   8  14   2        6.64      -10.55     51.32 o 
   9  14   2     1715.69     1704.35    107.61 o 
  10  14   2        0.49       65.22     58.55 o 
  11  14   2      780.52     1149.43    147.78 o 
 -12  15   2      245.54      357.92    111.61 o 
 -11  15   2      505.35      897.64     90.37 o 
 -10  15   2       96.27       80.87     65.53 o 
  -9  15   2      938.74     1003.71     93.09 o 
  -8  15   2       18.67       41.39     51.83 o 
  -7  15   2     1253.58     1062.38     84.33 o 
  -6  15   2      632.57      945.80     79.26 o 
  -5  15   2     1471.46     1472.54     98.88 o 
  -4  15   2      202.58      330.16     48.00 o 
  -3  15   2      269.49      223.76     43.05 o 
  -2  15   2      254.45      118.60     40.04 o 
  -1  15   2     2190.85     2067.54     76.11 o 
   0  15   2      896.51      861.85    115.30 o 
   1  15   2      370.81      443.04     61.34 o 
   2  15   2     4625.70     4618.34     86.96 o 
   3  15   2      913.14     1049.33     59.68 o 
   4  15   2     3167.64     3044.20     91.10 o 
   5  15   2       20.09       40.78     52.02 o 
   6  15   2     2613.17     2463.36    109.24 o 
   7  15   2        9.03       30.47     56.91 o 
   8  15   2     2728.69     2451.73    115.00 o 
   9  15   2       43.20       71.70     66.99 o 
  10  15   2     1399.30     1652.10    109.12 o 
 -11  16   2       13.55      -95.19     95.19 o 
 -10  16   2      556.66      550.19     82.83 o 
  -9  16   2      253.28      323.23     72.41 o 
  -8  16   2     1764.16     1593.87    150.76 o 
  -7  16   2       20.11       85.63     60.09 o 
  -6  16   2     1016.21     1083.77    110.90 o 
  -5  16   2      138.05       76.31     43.58 o 
  -4  16   2     2055.33     2368.43     83.04 o 
  -3  16   2      167.47      256.20     46.79 o 
  -2  16   2     2607.90     2804.74     86.45 o 
  -1  16   2     1099.90     1106.69     72.01 o 
   0  16   2     1299.68     1261.54     91.99 o 
   1  16   2      120.26      214.36     56.67 o 
   2  16   2      249.26      235.34     38.06 o 
   3  16   2      681.82      543.97     55.55 o 
   4  16   2        3.95        5.76     41.20 o 
   5  16   2      107.30      150.05     57.80 o 
   6  16   2      102.49       86.67     59.50 o 
   7  16   2     1004.26     1331.31    106.25 o 
   8  16   2       29.17       59.05     63.34 o 
   9  16   2      323.62      529.53     79.97 o 
  10  16   2       42.51       35.18    133.27 o 
 -10  17   2      276.05      382.19    121.84 o 
  -9  17   2        2.28       48.17     65.73 o 
  -8  17   2       12.04       -6.00     58.03 o 
  -7  17   2       12.90      -20.83     54.51 o 
  -6  17   2       15.87       74.51     54.46 o 
  -5  17   2       14.99       76.72     52.38 o 
  -4  17   2      111.16      151.18     46.01 o 
  -3  17   2       58.07       52.50     41.96 o 
  -2  17   2      207.97      310.30     51.41 o 
  -1  17   2        3.13       17.74     55.28 o 
   0  17   2     1919.93     1835.13    100.57 o 
   1  17   2       85.23       65.91     59.56 o 
   2  17   2     2399.04     2090.12    107.86 o 
   3  17   2       46.30       11.24     47.31 o 
   4  17   2     1541.63     1514.41     85.67 o 
   5  17   2       32.04      -32.41     60.74 o 
   6  17   2     2044.45     2180.21    115.49 o 
   7  17   2       41.15        1.09     60.46 o 
   8  17   2     1751.59     1861.92    120.36 o 
   9  17   2       19.13      -41.17    106.85 o 
  -9  18   2       59.18       63.54    110.90 o 
  -8  18   2      650.80      794.94    118.75 o 
  -7  18   2        7.38        4.14    119.70 o 
  -6  18   2     1133.02      908.12     90.52 o 
  -5  18   2      127.80      170.31     64.09 o 
  -4  18   2     1872.60     1551.19     84.50 o 
  -3  18   2      299.25      335.04     56.04 o 
  -2  18   2     2368.10     2327.65     91.63 o 
  -1  18   2       50.03       -9.81     60.75 o 
   0  18   2      864.53     1085.90     95.52 o 
   1  18   2        2.86      -56.75     56.75 o 
   2  18   2     1033.84     1051.82     94.29 o 
   3  18   2       48.13       38.01     58.48 o 
   4  18   2       68.81      138.98     83.53 o 
   5  18   2      170.58      134.93     89.00 o 
   6  18   2       21.54       54.97     93.29 o 
   7  18   2      317.07      203.95    106.38 o 
   8  18   2        1.06      125.41    108.76 o 
  -7  19   2      168.06      169.06     83.29 o 
  -6  19   2       14.80       83.99     69.69 o 
  -5  19   2      650.12      643.95     82.95 o 
  -4  19   2       12.17        0.89     49.64 o 
  -3  19   2      414.32      441.96     90.82 o 
  -2  19   2       48.68       31.78     63.70 o 
  -1  19   2     1215.25     1556.15    108.42 o 
   0  19   2      313.27      395.29     77.38 o 
   1  19   2      346.72      391.59     78.89 o 
   2  19   2     1067.60     1134.25    104.62 o 
   3  19   2      258.25      177.32     69.35 o 
   4  19   2      536.59      602.79    122.80 o 
   5  19   2       60.25      -82.34     96.14 o 
   6  19   2      240.43      283.43    113.51 o 
  -5  20   2      185.49      127.73     66.37 o 
  -4  20   2      753.17     1165.88    100.30 o 
  -3  20   2      550.30      659.12     73.72 o 
  -2  20   2       35.92      -12.29     67.96 o 
  -1  20   2      646.61      612.88     89.77 o 
   0  20   2       48.20      101.89     70.92 o 
   1  20   2      363.40      282.90     73.78 o 
   2  20   2       24.57       29.04    151.12 o 
   3  20   2      728.10      626.25     85.55 o 
   4  20   2      106.93      128.75     95.67 o 
  -2  21   2        1.93       78.48     77.88 o 
  -1  21   2      900.64      786.59     98.76 o 
   0  21   2       12.21      -54.52     70.80 o 
   1  21   2      752.90      631.67    124.94 o 
 -17   0   3      883.07      745.34    142.55 o 
 -15   0   3      907.71      941.43    135.88 o 
 -13   0   3      201.82      143.50     83.77 o 
 -11   0   3       13.28       37.60     69.73 o 
  -9   0   3     2231.20     2315.99    125.41 o 
  -7   0   3     1459.45     1236.36     69.85 o 
  -5   0   3      263.60      281.58     29.42 o 
  -3   0   3       62.33       25.12     21.94 o 
  -1   0   3    30877.36    32319.78    503.94 o 
   1   0   3     6513.14     6729.66    118.51 o 
   3   0   3      178.70      178.01     37.12 o 
   5   0   3      528.61      291.45     30.66 o 
   7   0   3     8660.26     8306.66    103.64 o 
   9   0   3     2598.82     2513.51    130.41 o 
  11   0   3      485.83      520.93     88.29 o 
  13   0   3     1296.11     1255.80    138.03 o 
 -17   1   3      212.75       94.09     78.71 o 
 -16   1   3      248.50      305.03     80.56 o 
 -15   1   3     1776.82     1670.07    112.97 o 
 -14   1   3       80.43       20.24     56.80 o 
 -13   1   3     1970.24     1972.98    105.02 o 
 -12   1   3     1699.36     1792.55    101.47 o 
 -11   1   3     8051.00     8364.65    156.71 o 
 -10   1   3       15.09       29.99     42.97 o 
  -9   1   3     3975.49     4237.42    108.20 o 
  -8   1   3       89.58       53.91     26.14 o 
  -7   1   3    10185.74    10557.02     99.08 o 
  -6   1   3     2330.26     2416.43     71.62 o 
  -5   1   3      168.01      348.32     23.11 o 
  -4   1   3     7178.17     7662.16     56.93 o 
  -3   1   3    19629.55    21304.87    190.14 o 
  -2   1   3     2151.67     2342.48     63.18 o 
  -1   1   3     8945.39     8415.03     56.71 o 
   0   1   3     3313.95     3700.24     35.74 o 
   1   1   3       91.99       67.72     18.78 o 
   2   1   3    52141.43    50679.00    142.27 o 
   3   1   3     1931.92     2111.12     38.51 o 
   4   1   3      927.25      952.18     37.79 o 
   5   1   3     4955.43     5172.00     66.50 o 
   6   1   3      192.32      203.80     22.20 o 
   7   1   3     1815.59     1693.71     42.72 o 
   8   1   3     4324.53     4127.06     98.24 o 
   9   1   3      323.62      408.92     50.35 o 
  10   1   3     2567.16     2426.46     91.71 o 
  11   1   3     2196.06     2314.62     99.02 o 
  12   1   3      695.76      594.60     65.67 o 
  13   1   3      483.45      546.78     71.08 o 
  14   1   3       30.59      -56.97     56.97 o 
  15   1   3      828.09      817.45    121.61 o 
 -17   2   3      296.72      230.76     83.06 o 
 -16   2   3      120.55       69.39     73.54 o 
 -15   2   3      786.77      770.77     84.59 o 
 -14   2   3      642.80      560.22     76.37 o 
 -13   2   3     2250.14     2354.15    112.73 o 
 -12   2   3     1388.83     1625.81     98.99 o 
 -11   2   3      416.28      531.05     65.42 o 
 -10   2   3     1785.67     1880.64     90.55 o 
  -9   2   3     1514.07     1671.27     73.47 o 
  -8   2   3     8271.97     8575.33    115.81 o 
  -7   2   3     1001.77     1032.53     47.08 o 
  -6   2   3      622.73      796.17     43.21 o 
  -5   2   3     2837.27     3123.97     69.76 o 
  -4   2   3     7257.46     7716.94     93.49 o 
  -3   2   3      148.26      154.84     19.03 o 
  -2   2   3     3649.82     4266.12    104.52 o 
  -1   2   3    24694.64    23990.83    123.88 o 
   0   2   3     3969.08     3187.76     71.50 o 
   1   2   3     3764.55     3988.71     53.38 o 
   2   2   3        3.16       -8.63     15.00 o 
   3   2   3     1789.41     1857.50     36.89 o 
   4   2   3      387.71      535.33     33.04 o 
   5   2   3      515.09      417.40     27.57 o 
   6   2   3      901.33      645.40     33.66 o 
   7   2   3     1197.56     1151.14     39.62 o 
   8   2   3     1439.92     1442.30     44.36 o 
   9   2   3     2521.43     2630.37     90.28 o 
  10   2   3      138.70      142.70     67.82 o 
  11   2   3     1832.78     2022.26     96.00 o 
  12   2   3      149.30      146.28     55.38 o 
  13   2   3     1121.85     1177.34     92.88 o 
  14   2   3      376.65      384.81    101.14 o 
  15   2   3      151.83      201.09     98.52 o 
 -17   3   3      128.96       70.57     85.78 o 
 -16   3   3      281.84      154.74     71.70 o 
 -15   3   3      184.20      211.81     70.84 o 
 -14   3   3      124.19      118.09     82.46 o 
 -13   3   3      470.02      581.57     77.14 o 
 -12   3   3     1157.93     1251.77     92.09 o 
 -11   3   3      248.68      147.78     55.66 o 
 -10   3   3     2288.31     2681.11    101.11 o 
  -9   3   3      388.20      533.09     45.56 o 
  -8   3   3        0.13       -7.46     27.26 o 
  -7   3   3       72.73       88.64     29.14 o 
  -6   3   3      127.17      150.69     43.04 o 
  -5   3   3     8489.28     8420.83    162.82 o 
  -4   3   3     4430.24     4889.54    143.10 o 
  -3   3   3     5386.89     5099.99    188.71 o 
  -2   3   3     2926.20     3552.64     71.37 o 
  -1   3   3    13779.36    14562.93    317.32 o 
   0   3   3    31330.88    30813.03    156.18 o 
   1   3   3    15970.62    17298.60    297.83 o 
   2   3   3    17149.03    17029.57    318.35 o 
   3   3   3     5108.59     5884.31     73.92 o 
   4   3   3     4762.14     3878.98     70.59 o 
   5   3   3     3038.24     2788.14     47.64 o 
   6   3   3     3665.84     3239.71     81.89 o 
   7   3   3     2050.89     2030.98     43.86 o 
   8   3   3     4810.91     4719.08     65.78 o 
   9   3   3       12.16       -4.45     39.88 o 
  10   3   3     2217.77     2229.23    113.75 o 
  11   3   3     1404.26     1368.58     87.16 o 
  12   3   3     1455.64     1327.22     94.82 o 
  13   3   3      145.44      107.13     56.23 o 
  14   3   3      564.31      569.27     75.51 o 
  15   3   3        2.94      -19.51     65.59 o 
 -16   4   3     1327.63     1308.15    111.23 o 
 -15   4   3       87.73       30.15     78.65 o 
 -14   4   3     2148.95     2259.62    120.78 o 
 -13   4   3       65.64      -30.61     54.77 o 
 -12   4   3     1794.99     1724.77    103.76 o 
 -11   4   3        6.65      -37.09     49.47 o 
 -10   4   3     3588.48     3774.18    115.46 o 
  -9   4   3        5.57      -13.01     31.89 o 
  -8   4   3     3734.40     3624.35    103.22 o 
  -7   4   3      766.50     1031.14     57.61 o 
  -6   4   3    33900.38    34270.03    238.33 o 
  -5   4   3      125.20      183.85     23.80 o 
  -4   4   3     2995.89     3007.28     58.38 o 
  -3   4   3      307.69      450.48     30.65 o 
  -2   4   3     6734.73     7658.84    176.03 o 
  -1   4   3     1307.02     1444.45     37.30 o 
   0   4   3      588.65      483.81     29.89 o 
   1   4   3     7272.02     6710.72     86.49 o 
   2   4   3     8476.07     8694.21    151.48 o 
   3   4   3     1835.56     1504.67     38.72 o 
   4   4   3     3742.90     3515.56     51.72 o 
   5   4   3      565.05      515.42     38.05 o 
   6   4   3      221.21      182.33     21.50 o 
   7   4   3        2.53       15.20     23.26 o 
   8   4   3      651.01      787.59     39.34 o 
   9   4   3      143.55      143.71     38.75 o 
  10   4   3     1317.47     1417.28     70.09 o 
  11   4   3       11.98       16.55     39.94 o 
  12   4   3       58.21       18.94     51.68 o 
  13   4   3      182.84       74.37     61.25 o 
  14   4   3     1088.59      890.53     89.57 o 
  15   4   3       29.08       27.36     62.65 o 
 -16   5   3      624.30      547.45     90.79 o 
 -15   5   3      248.00      250.58     77.02 o 
 -14   5   3     1145.47     1053.80     95.78 o 
 -13   5   3     1280.36     1243.43     99.17 o 
 -12   5   3      888.24      943.74    188.60 o 
 -11   5   3      310.97      359.88     62.39 o 
 -10   5   3     1771.75     1910.92     73.19 o 
  -9   5   3      675.46      762.57     54.60 o 
  -8   5   3     3366.65     3261.33     87.14 o 
  -7   5   3        0.30       20.58     28.45 o 
  -6   5   3      201.88      113.90     18.13 o 
  -5   5   3     1662.45     1606.34     38.62 o 
  -4   5   3     5109.25     5450.95    113.10 o 
  -3   5   3     4584.28     4677.50     50.40 o 
  -2   5   3     3810.47     4204.02     49.34 o 
  -1   5   3     1957.46     2230.28     43.08 o 
   0   5   3     4511.61     4504.91    128.89 o 
   1   5   3      103.17      120.36     16.81 o 
   2   5   3    21651.98    20661.89    184.83 o 
   3   5   3        0.49       15.07     18.38 o 
   4   5   3     6885.20     6640.30     59.44 o 
   5   5   3      203.49      197.34     21.65 o 
   6   5   3     4634.51     4924.98     58.14 o 
   7   5   3       29.04        4.67     24.51 o 
   8   5   3     3361.12     3410.05     80.53 o 
   9   5   3       23.89       54.42     29.30 o 
  10   5   3     2549.36     2603.67     85.42 o 
  11   5   3        8.77       54.03     49.89 o 
  12   5   3     3532.64     3346.24    122.17 o 
  13   5   3        1.98      -14.64     52.67 o 
  14   5   3      772.99      864.31     88.69 o 
 -16   6   3      532.57      410.40     89.71 o 
 -15   6   3      222.89       99.73     71.83 o 
 -14   6   3     1071.21     1005.23    102.33 o 
 -13   6   3       93.70       95.20     63.49 o 
 -12   6   3     1978.34     1958.12    104.25 o 
 -11   6   3      136.40      184.95     60.44 o 
 -10   6   3     3226.35     3413.54     86.63 o 
  -9   6   3      205.80      251.17     39.52 o 
  -8   6   3     1228.12     1441.56     63.18 o 
  -7   6   3      418.08      552.02     35.84 o 
  -6   6   3     4813.27     4962.31     58.73 o 
  -5   6   3      297.63      279.55     20.97 o 
  -4   6   3     5848.13     5515.52     60.27 o 
  -3   6   3       60.29       21.65     15.10 o 
  -2   6   3     4574.76     4060.37     90.24 o 
  -1   6   3     5790.01     5811.39     72.80 o 
   0   6   3    16998.81    17396.20    108.43 o 
   1   6   3    14516.66    14118.51    146.82 o 
   2   6   3     7099.26     7055.05    150.73 o 
   3   6   3    17890.30    15797.39    121.32 o 
   4   6   3      814.81      903.86     34.57 o 
   5   6   3     3300.94     3356.79     50.58 o 
   6   6   3      500.51      565.78     33.11 o 
   7   6   3      101.58      101.74     27.68 o 
   8   6   3        1.84      -22.71     33.08 o 
   9   6   3      954.80     1044.60     52.47 o 
  10   6   3       13.00      -37.35     37.35 o 
  11   6   3      183.63      170.92     54.60 o 
  12   6   3        0.64      -35.55     52.24 o 
  13   6   3      283.51      335.16     69.87 o 
  14   6   3      306.36      326.36     69.76 o 
 -16   7   3        1.81       41.00     57.32 o 
 -15   7   3      171.25      135.17     55.04 o 
 -14   7   3      213.80       96.49    112.80 o 
 -13   7   3     1843.33     1745.44    101.58 o 
 -12   7   3      204.65      140.37     61.44 o 
 -11   7   3     2629.32     2771.87    116.89 o 
 -10   7   3      700.01      658.54     55.25 o 
  -9   7   3     3542.18     3953.40     74.62 o 
  -8   7   3     2438.06     2391.98     61.48 o 
  -7   7   3     2869.32     3163.07     72.56 o 
  -6   7   3      461.83      431.55     32.34 o 
  -5   7   3     2350.03     2020.71     46.25 o 
  -4   7   3     5272.02     5037.53     85.38 o 
  -3   7   3     1019.58      889.20     31.81 o 
  -2   7   3     1914.84     1491.59     42.61 o 
  -1   7   3       31.43       97.04     18.97 o 
   0   7   3     2225.66     1972.54     41.13 o 
   1   7   3      883.42      922.52     30.43 o 
   2   7   3     1663.17     1744.83     38.27 o 
   3   7   3      851.35      759.18     34.06 o 
   4   7   3     7341.29     8100.05    146.96 o 
   5   7   3      192.00      184.91     26.30 o 
   6   7   3     1130.24     1042.72     39.86 o 
   7   7   3      833.51      841.60     53.82 o 
   8   7   3      988.73      987.27     56.39 o 
   9   7   3      354.79      326.14     40.95 o 
  10   7   3      406.81      367.61     56.43 o 
  11   7   3      233.53      207.20     57.96 o 
  12   7   3      153.26      158.41     57.35 o 
  13   7   3      548.90      445.47     75.29 o 
  14   7   3      186.56      133.31     72.02 o 
 -15   8   3      584.64      464.87     62.45 o 
 -14   8   3       14.59       32.12     47.44 o 
 -13   8   3      724.90      584.13     62.29 o 
 -12   8   3      354.47      409.83     52.57 o 
 -11   8   3      321.42      304.30     47.51 o 
 -10   8   3      295.61      267.05     37.05 o 
  -9   8   3      259.19      301.93     36.76 o 
  -8   8   3     1160.80     1175.29     51.35 o 
  -7   8   3      577.91      659.38     47.75 o 
  -6   8   3        3.24       12.31     21.75 o 
  -5   8   3     1420.92     1513.64     45.30 o 
  -4   8   3      848.22     1174.27     40.90 o 
  -3   8   3    15885.53    15226.26     97.46 o 
  -2   8   3     1360.94     1514.44     37.28 o 
  -1   8   3    10338.12    10353.77     86.44 o 
   0   8   3     1299.65     1054.50     36.92 o 
   1   8   3     4671.66     5091.31     51.95 o 
   2   8   3      169.90      261.68     23.22 o 
   3   8   3      686.02      686.80     34.31 o 
   4   8   3      455.16      558.44     33.19 o 
   5   8   3     3984.94     4183.39     73.27 o 
   6   8   3       25.99       75.38     33.98 o 
   7   8   3     5283.80     5137.33     90.69 o 
   8   8   3      124.06      115.74     36.31 o 
   9   8   3     5389.36     5371.35    245.23 o 
  10   8   3        0.66      -67.82     68.06 o 
  11   8   3     2087.85     1727.08    101.64 o 
  12   8   3        0.64       25.65     59.05 o 
  13   8   3      125.34       65.98     64.64 o 
  14   8   3       34.16       51.64     69.54 o 
 -15   9   3      357.44      360.07     63.02 o 
 -14   9   3       37.45       41.48     50.76 o 
 -13   9   3      824.18      734.04     62.17 o 
 -12   9   3      404.95      447.21     53.60 o 
 -11   9   3     2387.38     2512.42     87.10 o 
 -10   9   3      848.44      791.78     52.56 o 
  -9   9   3     1347.99     1170.13     56.32 o 
  -8   9   3      372.40      378.30     43.01 o 
  -7   9   3     4440.60     4177.17     83.74 o 
  -6   9   3       67.99       55.90     25.92 o 
  -5   9   3      311.83      304.56     28.24 o 
  -4   9   3       86.47       52.34     22.94 o 
  -3   9   3     1795.22     1716.46     46.29 o 
  -2   9   3     3093.82     2820.75     53.13 o 
  -1   9   3     4930.59     4027.53     64.54 o 
   0   9   3      836.25      782.93     42.34 o 
   1   9   3      263.70      157.54     22.65 o 
   2   9   3     1475.03     1550.20     47.40 o 
   3   9   3     1295.02     1375.33     46.88 o 
   4   9   3       54.52       80.86     24.57 o 
   5   9   3      989.27      950.40     45.33 o 
   6   9   3      114.87      102.83     32.77 o 
   7   9   3       11.86       46.67     34.32 o 
   8   9   3      813.40      858.48    114.35 o 
   9   9   3      299.55      319.70     57.63 o 
  10   9   3       26.99        8.81     78.06 o 
  11   9   3      388.89      276.08     61.35 o 
  12   9   3       56.23        7.39     53.45 o 
  13   9   3      465.35      644.55     78.57 o 
 -15  10   3      129.53      283.50     73.19 o 
 -14  10   3      516.82      390.72     62.48 o 
 -13  10   3      705.13      724.97     64.55 o 
 -12  10   3     1264.26     1283.74    131.50 o 
 -11  10   3       55.66       50.30     36.95 o 
 -10  10   3     2412.03     2619.75     74.19 o 
  -9  10   3      222.40      242.80     41.33 o 
  -8  10   3      675.84      704.06     63.86 o 
  -7  10   3       36.05        3.08     32.10 o 
  -6  10   3      934.01     1083.38     47.05 o 
  -5  10   3      122.35      124.24     26.59 o 
  -4  10   3      838.75      911.88     44.09 o 
  -3  10   3      880.22      916.98     43.58 o 
  -2  10   3      556.27      643.68     47.23 o 
  -1  10   3     5377.55     5367.10     89.18 o 
   0  10   3     4242.59     3565.97     64.11 o 
   1  10   3     6140.21     5779.16     97.65 o 
   2  10   3      991.88      983.40     44.70 o 
   3  10   3     4566.53     4607.21     69.46 o 
   4  10   3        0.68        3.73     23.82 o 
   5  10   3     1652.62     1439.88     51.31 o 
   6  10   3      764.02      634.61     50.35 o 
   7  10   3     2503.84     2335.34    117.20 o 
   8  10   3       71.05       12.25     44.36 o 
   9  10   3     1794.88     1809.41    109.23 o 
  10  10   3       44.38       20.86     49.71 o 
  11  10   3     1021.92     1007.83     88.77 o 
  12  10   3      360.95      283.50     67.89 o 
  13  10   3       69.41       71.83     70.16 o 
 -14  11   3      354.63      380.95     73.82 o 
 -13  11   3      320.63      422.18     74.43 o 
 -12  11   3      393.15      458.47     70.08 o 
 -11  11   3      474.70      466.82     54.74 o 
 -10  11   3        2.67       -3.97     33.75 o 
  -9  11   3      272.21      331.62     45.52 o 
  -8  11   3       15.85       59.47     35.26 o 
  -7  11   3      550.17      736.07     53.16 o 
  -6  11   3      675.46      610.30     41.66 o 
  -5  11   3     2996.78     2894.93     83.81 o 
  -4  11   3     1081.92     1124.39     47.71 o 
  -3  11   3     1356.81     1193.43     50.46 o 
  -2  11   3     3785.07     3993.60     80.75 o 
  -1  11   3       29.39       55.57     28.97 o 
   0  11   3     1450.31     1473.26     53.78 o 
   1  11   3       40.06       63.61     27.00 o 
   2  11   3     1219.30     1315.39     51.10 o 
   3  11   3       21.03       50.74     26.18 o 
   4  11   3     1337.28     1338.28     50.78 o 
   5  11   3      540.66      635.00     41.69 o 
   6  11   3     3255.59     3258.52    103.99 o 
   7  11   3      603.02      573.69     62.68 o 
   8  11   3     1046.96     1018.27     81.12 o 
   9  11   3       80.39       81.56     53.67 o 
  10  11   3     1455.13     1170.64     90.91 o 
  11  11   3      347.02      402.18    103.52 o 
  12  11   3      725.52      725.98     85.92 o 
 -14  12   3     1750.12     2007.88    324.96 o 
 -13  12   3       37.58      124.92     87.10 o 
 -12  12   3      731.41      580.38     77.10 o 
 -11  12   3        7.85       13.39     43.91 o 
 -10  12   3     1064.43     1169.93     90.80 o 
  -9  12   3      394.68      447.12     62.79 o 
  -8  12   3     4273.83     4386.85    124.35 o 
  -7  12   3       46.86       28.21     46.09 o 
  -6  12   3     3479.88     3181.07     80.39 o 
  -5  12   3      754.64      836.39     58.61 o 
  -4  12   3     4080.11     3781.92     93.17 o 
  -3  12   3      344.11      350.13     40.89 o 
  -2  12   3     4183.74     4456.77     88.36 o 
  -1  12   3      142.23      150.48     35.55 o 
   0  12   3     4175.82     4707.45     78.45 o 
   1  12   3      664.58      789.55     47.42 o 
   2  12   3      676.57      822.22     46.31 o 
   3  12   3      943.95      975.14     48.90 o 
   4  12   3        9.39        1.73     28.14 o 
   5  12   3      178.07      158.68     38.64 o 
   6  12   3      482.23      517.22    121.72 o 
   7  12   3      133.27       64.44     47.61 o 
   8  12   3     1097.00     1274.93     92.38 o 
   9  12   3       78.82       40.08     49.47 o 
  10  12   3      565.95      536.86     72.61 o 
  11  12   3      104.68      101.85     92.33 o 
  12  12   3      807.73      888.28     88.77 o 
 -13  13   3       54.22      112.70     87.69 o 
 -12  13   3      448.54      640.60    188.72 o 
 -11  13   3      129.38      130.81     47.01 o 
 -10  13   3      387.52      395.57     65.16 o 
  -9  13   3       18.79      -38.34     49.78 o 
  -8  13   3      105.65       81.09     53.41 o 
  -7  13   3      361.05      416.64    116.97 o 
  -6  13   3      309.63      411.55     58.06 o 
  -5  13   3      496.86      455.95     44.88 o 
  -4  13   3      148.36      211.82     40.73 o 
  -3  13   3        1.65       -4.00     34.57 o 
  -2  13   3      592.09      614.01     49.18 o 
  -1  13   3        2.35       42.37     32.54 o 
   0  13   3     1238.19     1233.84     64.12 o 
   1  13   3      129.60       79.32     36.85 o 
   2  13   3     4426.30     4024.84    123.48 o 
   3  13   3     1709.57     1714.37     60.52 o 
   4  13   3     1701.19     1570.07     72.78 o 
   5  13   3      122.53       89.23     49.59 o 
   6  13   3     4668.20     4247.25    124.94 o 
   7  13   3        6.76       25.17     49.39 o 
   8  13   3     1254.43     1191.85    137.67 o 
   9  13   3      126.53       81.40     54.85 o 
  10  13   3     1055.86     1269.11    100.34 o 
  11  13   3        9.59        5.95     81.39 o 
 -13  14   3      422.66      441.02     81.97 o 
 -12  14   3      581.78      840.44    140.05 o 
 -11  14   3      117.90      110.65     50.40 o 
 -10  14   3     1452.82     1326.49    110.42 o 
  -9  14   3        8.90      -19.45     50.30 o 
  -8  14   3     2958.40     2875.44    118.15 o 
  -7  14   3      588.36      682.15     84.84 o 
  -6  14   3     2367.53     2572.82    104.28 o 
  -5  14   3       81.76       47.47     38.24 o 
  -4  14   3     2070.38     2158.20     75.53 o 
  -3  14   3        1.92       -7.26     34.62 o 
  -2  14   3     1474.82     1431.97     67.21 o 
  -1  14   3      531.23      647.61     59.42 o 
   0  14   3      651.37      477.32     50.24 o 
   1  14   3      321.86      441.44     48.90 o 
   2  14   3      538.92      530.80     45.37 o 
   3  14   3      629.70      711.78     58.03 o 
   4  14   3       59.00       75.44     42.84 o 
   5  14   3      425.93      456.13     65.63 o 
   6  14   3       14.90       19.56     52.33 o 
   7  14   3       85.16        1.81     48.91 o 
   8  14   3      359.43      332.54     65.27 o 
   9  14   3     1105.91      875.94     83.54 o 
  10  14   3      486.75      457.34     73.43 o 
  11  14   3      902.67     1053.76    143.74 o 
 -12  15   3      175.32      127.79     71.94 o 
 -11  15   3      280.52      208.98     56.39 o 
 -10  15   3       69.33      106.69     63.52 o 
  -9  15   3      922.66      804.70     80.67 o 
  -8  15   3      306.18      454.39     68.38 o 
  -7  15   3      902.86      943.31     80.82 o 
  -6  15   3       58.82       52.30     52.83 o 
  -5  15   3     2628.60     2976.18     89.32 o 
  -4  15   3      295.31      250.19     45.94 o 
  -3  15   3     2112.67     2384.39     81.81 o 
  -2  15   3     1428.92     1314.48     70.17 o 
  -1  15   3     1116.90     1111.27     67.34 o 
   0  15   3      176.20      151.67     50.63 o 
   1  15   3      591.10      507.34     50.69 o 
   2  15   3       46.81       65.63     41.28 o 
   3  15   3      197.39      205.01     47.67 o 
   4  15   3     1973.57     2120.06     83.21 o 
   5  15   3        0.70       27.52     49.88 o 
   6  15   3     1424.05     1258.08     94.88 o 
   7  15   3      795.41      814.74     83.14 o 
   8  15   3     1250.08     1400.29     99.51 o 
   9  15   3      515.38      528.44     84.24 o 
  10  15   3      495.08      542.76     83.26 o 
 -11  16   3      395.55      501.99     84.54 o 
 -10  16   3      193.12      269.66     71.63 o 
  -9  16   3       52.63       51.88     62.76 o 
  -8  16   3      498.92      549.46     71.35 o 
  -7  16   3      173.58      239.88     61.69 o 
  -6  16   3       66.39       49.48     53.67 o 
  -5  16   3        0.67       26.58     42.30 o 
  -4  16   3      275.16      212.66     46.08 o 
  -3  16   3      250.76      256.75     46.89 o 
  -2  16   3       30.29       89.15     40.89 o 
  -1  16   3      835.13      727.01     58.45 o 
   0  16   3      570.04      806.16     74.12 o 
   1  16   3     3876.37     3468.83    123.08 o 
   2  16   3      118.62      160.95     46.62 o 
   3  16   3      935.48      802.72     63.50 o 
   4  16   3        9.52      -44.16     44.16 o 
   5  16   3      610.34      570.08     75.35 o 
   6  16   3        0.54      -49.40     55.50 o 
   7  16   3     1881.79     1930.45    112.06 o 
   8  16   3       75.12       61.46    132.20 o 
   9  16   3     1602.85     2389.12    131.36 o 
 -10  17   3        4.41       72.79     69.88 o 
  -9  17   3     1532.35     1698.97    113.98 o 
  -8  17   3       29.05       61.85     60.40 o 
  -7  17   3     1034.12      988.99     90.43 o 
  -6  17   3        5.84       -3.50     51.43 o 
  -5  17   3     1600.29     1349.91     92.57 o 
  -4  17   3        0.93       19.57     43.11 o 
  -3  17   3     2185.18     2056.48     87.64 o 
  -2  17   3       13.96       -0.97     42.97 o 
  -1  17   3     1817.16     1899.32    103.98 o 
   0  17   3        0.58      -24.96     50.84 o 
   1  17   3      484.43      531.11     77.70 o 
   2  17   3        7.56      -35.63     40.99 o 
   3  17   3      208.29      155.85     50.70 o 
   4  17   3      146.43       96.12     61.09 o 
   5  17   3        0.20      -58.10     58.10 o 
   6  17   3        5.09      -55.50     60.65 o 
   7  17   3      168.95      177.41     70.24 o 
   8  17   3       26.13      -10.40     71.85 o 
  -9  18   3        6.86       78.26     69.49 o 
  -8  18   3      187.36      262.20    121.01 o 
  -7  18   3        1.30       82.34     62.38 o 
  -6  18   3       27.61       56.88     59.21 o 
  -5  18   3        4.83       26.75     58.61 o 
  -4  18   3       14.49      -18.73     46.38 o 
  -3  18   3      529.02      671.81     63.43 o 
  -2  18   3        9.27       23.73     45.26 o 
  -1  18   3      491.36      547.97     74.75 o 
   0  18   3       67.76       42.78     60.08 o 
   1  18   3     2140.70     1989.99    112.13 o 
   2  18   3        6.97       12.58     59.02 o 
   3  18   3      946.08      969.34     74.58 o 
   4  18   3       69.65      140.82     64.28 o 
   5  18   3      997.32     1046.68    110.06 o 
   6  18   3        1.14      -89.04    110.30 o 
   7  18   3      852.66      866.06     96.57 o 
  -7  19   3      305.01      313.69     77.37 o 
  -6  19   3       33.28       -1.86     68.65 o 
  -5  19   3     1178.09     1220.03    101.35 o 
  -4  19   3      562.63      755.91     67.78 o 
  -3  19   3      867.17      787.69     69.46 o 
  -2  19   3      948.44     1182.36    123.03 o 
  -1  19   3      485.09      500.54     76.44 o 
   0  19   3      688.00      580.00     80.20 o 
   1  19   3      169.40      161.43     67.56 o 
   2  19   3      343.35       94.19     69.38 o 
   3  19   3       92.06      -32.64     61.21 o 
   4  19   3      784.65      765.09    124.22 o 
   5  19   3       10.19      -87.81     87.81 o 
   6  19   3      695.10      709.41    124.70 o 
  -5  20   3      161.48      234.09     73.84 o 
  -4  20   3      437.16      427.67     79.93 o 
  -3  20   3       34.26       48.49     54.55 o 
  -2  20   3      162.65      162.69     70.45 o 
  -1  20   3       38.30      -11.97     71.16 o 
   0  20   3      338.66      400.24     85.48 o 
   1  20   3       73.69       75.67     69.32 o 
   2  20   3       45.22       59.29     72.51 o 
   3  20   3      292.22      247.26    107.09 o 
   4  20   3      102.00      134.69    107.33 o 
 -16   0   4      922.68      772.23    125.65 o 
 -14   0   4     2206.43     2277.43    173.01 o 
 -12   0   4     6350.95     6432.03    208.94 o 
 -10   0   4    16083.49    16833.27    284.38 o 
  -8   0   4    22323.25    23841.40    214.30 o 
  -6   0   4     2265.63     2158.92     59.14 o 
  -4   0   4       19.82       20.10     24.79 o 
  -2   0   4    58752.67    59572.86    468.82 o 
   0   0   4     5203.64     4916.57     48.94 o 
   2   0   4     4282.07     4159.74     82.10 o 
   4   0   4       91.10       91.44     27.16 o 
   6   0   4      388.60      358.21     37.02 o 
   8   0   4      457.68      454.30     71.87 o 
  10   0   4     3089.48     3131.53    139.69 o 
  12   0   4     2390.55     2594.66    148.26 o 
 -17   1   4      233.24      128.35     75.86 o 
 -16   1   4      290.92      210.53     77.52 o 
 -15   1   4        2.24      -60.86     60.86 o 
 -14   1   4      449.78      502.47     77.30 o 
 -13   1   4      481.97      397.83     68.01 o 
 -12   1   4      926.49      882.42     83.66 o 
 -11   1   4     1003.74     1110.28     88.05 o 
 -10   1   4       10.78       -5.54     46.46 o 
  -9   1   4      639.29      635.37     45.66 o 
  -8   1   4       89.53       79.29     20.82 o 
  -7   1   4        4.88       28.79     18.11 o 
  -6   1   4       45.34       28.20     17.78 o 
  -5   1   4        0.20       24.30     17.09 o 
  -4   1   4     1040.38      994.56     36.95 o 
  -3   1   4     5651.62     5365.07    119.43 o 
  -2   1   4    53314.34    53629.39    427.64 o 
  -1   1   4       19.90       51.27     13.61 o 
   0   1   4     5339.68     5389.00     87.34 o 
   1   1   4    14837.60    13982.27    174.66 o 
   2   1   4     3720.18     3566.28     74.62 o 
   3   1   4      697.84      840.11     33.79 o 
   4   1   4     4210.88     3994.32     52.85 o 
   5   1   4      314.33      313.32     23.44 o 
   6   1   4     2564.26     2345.38     47.29 o 
   7   1   4     1490.19     1436.06     45.16 o 
   8   1   4      741.64      818.15     64.95 o 
   9   1   4      234.32      269.03     47.44 o 
  10   1   4       80.01       56.85     42.40 o 
  11   1   4      165.96      239.78     54.85 o 
  12   1   4      239.67      224.99     56.18 o 
  13   1   4      258.90      221.79     85.67 o 
 -17   2   4       39.46      -10.04     75.37 o 
 -16   2   4      688.71      684.54     93.04 o 
 -15   2   4        8.01      -33.52     64.59 o 
 -14   2   4     2068.66     2049.64    122.20 o 
 -13   2   4       18.40        5.89     55.02 o 
 -12   2   4     2206.88     2338.57    106.70 o 
 -11   2   4      141.75       97.47     52.24 o 
 -10   2   4     1885.45     1864.29     94.22 o 
  -9   2   4       34.39       16.78     29.21 o 
  -8   2   4     1678.96     1751.73     57.55 o 
  -7   2   4      184.36      297.50     24.47 o 
  -6   2   4       91.21       81.07     20.19 o 
  -5   2   4    11295.79    11885.24     79.59 o 
  -4   2   4    20717.29    21248.66    216.50 o 
  -3   2   4    21972.29    21273.55    401.30 o 
  -2   2   4      117.85      132.10     17.98 o 
  -1   2   4    15918.40    16303.40    165.19 o 
   0   2   4    16823.24    16260.77    186.38 o 
   1   2   4    10816.68    11725.05     89.17 o 
   2   2   4        2.65       10.29     15.75 o 
   3   2   4      191.90      163.93     19.41 o 
   4   2   4       35.56       21.55     18.26 o 
   5   2   4     5581.17     5133.25    119.80 o 
   6   2   4      118.77      131.76     21.10 o 
   7   2   4       61.48       37.02     21.79 o 
   8   2   4     1473.02     1452.37     56.43 o 
   9   2   4     1324.10     1158.47    128.75 o 
  10   2   4     3835.08     3853.43    109.63 o 
  11   2   4      647.90      630.09     65.71 o 
  12   2   4     1997.76     1870.02    140.88 o 
  13   2   4       14.07       29.66     52.63 o 
  14   2   4      522.04      439.87     85.31 o 
 -17   3   4      385.30      405.15     96.19 o 
 -16   3   4       19.24      -45.30    165.51 o 
 -15   3   4      860.86      957.24    120.77 o 
 -14   3   4       19.41       21.81     57.92 o 
 -13   3   4      873.08     1047.92     91.74 o 
 -12   3   4      237.94      135.02     61.19 o 
 -11   3   4     3981.12     4424.82    126.80 o 
 -10   3   4     1977.04     1939.50     95.25 o 
  -9   3   4     7530.23     8111.44    127.16 o 
  -8   3   4     1310.30     1380.44     57.98 o 
  -7   3   4    21115.55    22024.92    256.14 o 
  -6   3   4      462.43      591.46     34.53 o 
  -5   3   4     4174.44     4512.37     81.24 o 
  -4   3   4     9298.51     9832.33    186.34 o 
  -3   3   4     2813.28     3047.38     58.69 o 
  -2   3   4     2278.59     2231.06     54.37 o 
  -1   3   4      670.24      757.92     25.59 o 
   0   3   4     9634.62     9215.56     91.82 o 
   1   3   4      205.73      215.75     25.60 o 
   2   3   4     1389.91     1228.75     34.95 o 
   3   3   4      232.45      320.61     23.31 o 
   4   3   4     8475.27     8478.60    101.12 o 
   5   3   4     1282.48     1623.89     43.59 o 
   6   3   4      527.78      653.69     39.19 o 
   7   3   4      342.66      356.79     33.94 o 
   8   3   4      494.01      491.16     31.25 o 
   9   3   4      413.99      536.41     46.45 o 
  10   3   4      476.23      564.56     51.36 o 
  11   3   4      485.00      528.16     65.89 o 
  12   3   4       47.17       67.85     56.20 o 
  13   3   4     1287.79     1403.42    102.55 o 
  14   3   4       40.50       93.74     61.90 o 
 -17   4   4      660.58      540.07    100.07 o 
 -16   4   4       42.27      -69.13     69.13 o 
 -15   4   4       92.67      104.75     68.68 o 
 -14   4   4        7.13      -18.64     60.72 o 
 -13   4   4      268.51      303.95     69.36 o 
 -12   4   4      281.76      282.28     70.92 o 
 -11   4   4        1.51       -0.98     52.71 o 
 -10   4   4       10.83        9.93     47.75 o 
  -9   4   4      174.01      135.69     35.11 o 
  -8   4   4     2659.43     3132.48     74.64 o 
  -7   4   4     8838.91     9260.59     76.22 o 
  -6   4   4      642.83      647.82     43.55 o 
  -5   4   4      290.07      359.88     25.97 o 
  -4   4   4      553.46      604.84     32.09 o 
  -3   4   4        4.84        9.36     17.01 o 
  -2   4   4    14146.43    14511.78    158.41 o 
  -1   4   4       24.21        7.90     17.43 o 
   0   4   4       36.84      126.20     20.17 o 
   1   4   4    21619.35    20638.43    260.47 o 
   2   4   4     3108.29     3214.65     57.41 o 
   3   4   4    25184.00    23028.05    178.21 o 
   4   4   4        0.18       14.24     20.41 o 
   5   4   4     4744.10     4275.64     60.25 o 
   6   4   4      450.62      376.44     29.94 o 
   7   4   4     4873.95     4863.06     69.86 o 
   8   4   4      201.12      217.84     26.67 o 
   9   4   4       38.01       18.84     34.48 o 
  10   4   4        1.03      -14.32     41.69 o 
  11   4   4     1996.08     2147.81     99.28 o 
  12   4   4      132.49      -14.06     51.10 o 
  13   4   4      211.83      181.71     64.84 o 
  14   4   4       71.17       58.44     66.79 o 
 -16   5   4      163.90      155.01     76.79 o 
 -15   5   4     1974.92     1852.23    120.85 o 
 -14   5   4      379.55      423.86     74.96 o 
 -13   5   4     1077.51     1093.53     97.14 o 
 -12   5   4       10.05       10.40     53.69 o 
 -11   5   4     4584.49     4538.83    132.37 o 
 -10   5   4      379.50      391.61     44.64 o 
  -9   5   4      889.13     1104.86     62.68 o 
  -8   5   4      351.97      278.57     39.16 o 
  -7   5   4     3924.21     4201.98     64.85 o 
  -6   5   4       32.58       21.76     21.33 o 
  -5   5   4    15637.60    14741.13     94.90 o 
  -4   5   4      304.28      344.12     36.35 o 
  -3   5   4     2651.26     2541.39     40.43 o 
  -2   5   4      823.63     1042.99     42.94 o 
  -1   5   4     2983.51     3410.93     92.64 o 
   0   5   4        4.97      -14.70     17.49 o 
   1   5   4      802.00      904.16     29.77 o 
   2   5   4     4521.37     5238.86     55.66 o 
   3   5   4      210.17      202.20     22.09 o 
   4   5   4      627.23      556.57     34.90 o 
   5   5   4       41.38       87.43     23.61 o 
   6   5   4        0.32       -9.36     20.37 o 
   7   5   4     2410.72     2533.18     57.92 o 
   8   5   4      504.01      550.65     38.92 o 
   9   5   4     1956.54     1995.99     89.33 o 
  10   5   4      197.85      183.95     51.52 o 
  11   5   4      634.66      632.45     70.05 o 
  12   5   4       99.38      136.05     55.11 o 
  13   5   4      245.05      200.03     60.20 o 
  14   5   4       92.69       84.99     64.16 o 
 -16   6   4       25.10      -50.89     75.04 o 
 -15   6   4      124.14       -0.86     65.83 o 
 -14   6   4      760.85      557.86     84.86 o 
 -13   6   4        2.98      -25.37     56.13 o 
 -12   6   4     1918.46     1797.56    108.00 o 
 -11   6   4       58.46       34.62     52.72 o 
 -10   6   4     1862.02     1987.34     75.99 o 
  -9   6   4       87.41       67.94     39.26 o 
  -8   6   4     4966.08     5448.21     92.86 o 
  -7   6   4      379.67      422.95     28.17 o 
  -6   6   4     3237.94     3150.24     46.35 o 
  -5   6   4     2192.21     1729.95     42.09 o 
  -4   6   4    11209.41    11270.58     78.82 o 
  -3   6   4       31.11       -1.81     16.63 o 
  -2   6   4       15.12        6.13     20.80 o 
  -1   6   4        8.22      151.23     22.73 o 
   0   6   4     5165.80     5111.25     66.57 o 
   1   6   4     1414.63     1172.08     33.26 o 
   2   6   4      420.06      490.52     32.80 o 
   3   6   4    10380.14    10527.75    113.15 o 
   4   6   4     1370.27     1657.83     42.66 o 
   5   6   4     1133.81     1401.02     40.48 o 
   6   6   4     1409.11     1278.86     41.20 o 
   7   6   4     1900.19     1947.27     84.36 o 
   8   6   4      801.68      856.88     53.63 o 
   9   6   4      513.86      696.14    106.14 o 
  10   6   4      486.80      485.66     63.36 o 
  11   6   4     1303.74     1170.41     92.44 o 
  12   6   4      748.35      676.16     78.72 o 
  13   6   4      209.51      215.04     70.45 o 
  14   6   4       56.60       30.85     65.95 o 
 -16   7   4      719.97      629.69     95.20 o 
 -15   7   4       84.10       17.29     70.56 o 
 -14   7   4      327.21      261.57     70.50 o 
 -13   7   4      727.51      621.46     81.18 o 
 -12   7   4      231.26      214.30     66.43 o 
 -11   7   4     2341.58     2302.91    108.09 o 
 -10   7   4        2.90      -10.03     36.67 o 
  -9   7   4     1521.40     1335.40     68.03 o 
  -8   7   4     1527.19     1618.79     66.19 o 
  -7   7   4     3123.33     3252.73     51.91 o 
  -6   7   4      100.02       76.95     19.87 o 
  -5   7   4       34.74       -9.41     17.35 o 
  -4   7   4     4549.03     4635.33     73.87 o 
  -3   7   4     3207.52     3375.41     44.71 o 
  -2   7   4      287.37      201.42     28.26 o 
  -1   7   4       18.37       45.94     21.09 o 
   0   7   4     5128.81     4476.62     62.54 o 
   1   7   4     1501.41     1473.14     34.24 o 
   2   7   4     8862.35     7974.31     65.77 o 
   3   7   4      238.23      246.50     22.65 o 
   4   7   4     8563.64     8431.43     73.01 o 
   5   7   4     1225.12     1290.11     81.88 o 
   6   7   4     5586.97     6141.52    110.48 o 
   7   7   4       29.22       11.76     31.39 o 
   8   7   4     2141.01     2183.29    170.03 o 
   9   7   4       61.67      122.49     69.61 o 
  10   7   4     1638.28     1583.44     90.09 o 
  11   7   4        0.49       58.32     65.21 o 
  12   7   4      167.20      159.83     59.24 o 
  13   7   4      131.67      281.84     69.32 o 
 -16   8   4      149.26       98.60     59.31 o 
 -15   8   4       28.05      111.20     54.99 o 
 -14   8   4      836.05      783.40     69.76 o 
 -13   8   4      659.71      712.45     62.93 o 
 -12   8   4     1704.56     1825.17     84.49 o 
 -11   8   4      211.23      161.67     47.30 o 
 -10   8   4     5498.91     5507.24    151.75 o 
  -9   8   4       19.38       30.26     30.50 o 
  -8   8   4     2800.69     2976.41     87.38 o 
  -7   8   4      385.04      396.83     31.08 o 
  -6   8   4     3980.34     3944.34     61.59 o 
  -5   8   4       51.84      122.69     21.10 o 
  -4   8   4     3920.96     4145.58     52.14 o 
  -3   8   4      424.46      596.52     31.64 o 
  -2   8   4     1483.61     1301.13     43.35 o 
  -1   8   4      177.99      294.84     25.52 o 
   0   8   4       47.06       15.24     19.95 o 
   1   8   4      200.41      214.89     20.32 o 
   2   8   4      745.38      895.69     35.01 o 
   3   8   4      178.39      128.90     22.04 o 
   4   8   4     1095.65     1056.18     40.28 o 
   5   8   4     1348.12     1272.80     44.04 o 
   6   8   4      657.13      634.84     47.64 o 
   7   8   4      137.54      155.65     46.31 o 
   8   8   4     1221.17     1057.45     74.53 o 
   9   8   4       95.94       44.94     46.77 o 
  10   8   4     1693.44     1417.86    132.55 o 
  11   8   4        1.42      -27.78     49.61 o 
  12   8   4      750.30      757.74     80.69 o 
  13   8   4        0.74       -5.24     62.59 o 
 -15   9   4       15.41       10.21     65.62 o 
 -14   9   4       44.25       49.07     50.09 o 
 -13   9   4      221.45      241.00     69.37 o 
 -12   9   4        1.34       19.40     45.19 o 
 -11   9   4      337.73      353.67     42.74 o 
 -10   9   4        2.03       -6.03     31.39 o 
  -9   9   4     1649.37     1617.87     60.81 o 
  -8   9   4      134.19      142.31     31.36 o 
  -7   9   4     1521.93     1611.90     87.07 o 
  -6   9   4     4396.42     4553.26     68.21 o 
  -5   9   4      548.89      731.77     40.20 o 
  -4   9   4     2350.29     2358.19     53.75 o 
  -3   9   4      528.12      484.45     29.47 o 
  -2   9   4    13342.80    12547.69    116.17 o 
  -1   9   4       17.42       17.22     20.53 o 
   0   9   4     5806.16     5603.29     66.70 o 
   1   9   4        2.24        3.00     20.67 o 
   2   9   4     4651.34     5001.65     66.41 o 
   3   9   4     1942.27     1959.80     46.50 o 
   4   9   4     4144.22     4119.92     59.84 o 
   5   9   4      400.37      541.60     37.87 o 
   6   9   4     2230.38     2274.74     93.85 o 
   7   9   4       47.75       70.33     41.16 o 
   8   9   4     8458.05     8284.85    152.59 o 
   9   9   4      215.37      212.54     50.72 o 
  10   9   4     1343.69     1415.72    139.22 o 
  11   9   4       74.22      -32.05     52.18 o 
  12   9   4      684.68      725.41     82.27 o 
  13   9   4       55.30       24.60     86.50 o 
 -15  10   4      219.24      157.60     76.54 o 
 -14  10   4     1098.37     1251.69    121.49 o 
 -13  10   4       11.20       88.04     89.00 o 
 -12  10   4     1502.13     1395.05    100.10 o 
 -11  10   4      148.25      121.32     47.06 o 
 -10  10   4     1279.85     1386.01     70.33 o 
  -9  10   4      127.97      124.76     33.01 o 
  -8  10   4     2434.17     2368.42     75.25 o 
  -7  10   4     1087.80      953.63     58.33 o 
  -6  10   4     3124.86     3279.89     86.53 o 
  -5  10   4      399.95      430.47     39.63 o 
  -4  10   4     1524.93     1475.55     58.66 o 
  -3  10   4     3077.39     2632.67     69.89 o 
  -2  10   4      876.02      929.05     44.87 o 
  -1  10   4      864.82      679.85     38.24 o 
   0  10   4      125.57      137.74     25.63 o 
   1  10   4     1641.03     1586.83     43.95 o 
   2  10   4        1.37       19.58     21.75 o 
   3  10   4      438.07      577.72     34.08 o 
   4  10   4       79.02       56.32     33.32 o 
   5  10   4     3992.76     3976.01     96.12 o 
   6  10   4      484.52      418.43     54.44 o 
   7  10   4      182.43      222.39     50.75 o 
   8  10   4      116.41       58.29     48.00 o 
   9  10   4      179.76      175.63     54.01 o 
  10  10   4     1196.74     1385.97    146.36 o 
  11  10   4       55.06       63.95     56.52 o 
  12  10   4      769.84     1082.33    100.49 o 
 -14  11   4       86.09      211.16     74.15 o 
 -13  11   4     1238.97      999.61    159.44 o 
 -12  11   4       11.29       53.36     52.59 o 
 -11  11   4     2401.67     2706.11    120.34 o 
 -10  11   4      479.28      608.29     70.85 o 
  -9  11   4     3558.81     3788.03    118.04 o 
  -8  11   4     1781.92     1801.56     90.98 o 
  -7  11   4     2682.24     2834.60    102.47 o 
  -6  11   4       18.77       67.04     33.42 o 
  -5  11   4     1377.68     1407.07     62.40 o 
  -4  11   4       41.47       19.24     30.19 o 
  -3  11   4     2174.95     2137.21     66.00 o 
  -2  11   4       18.06        2.36     29.30 o 
  -1  11   4     2436.97     2498.42     71.08 o 
   0  11   4     5465.23     5566.65     82.64 o 
   1  11   4     1252.06     1172.08     68.25 o 
   2  11   4     1338.65     1387.56     52.19 o 
   3  11   4      347.90      355.10     41.80 o 
   4  11   4     2505.83     2507.43     74.34 o 
   5  11   4      307.03      282.72     39.34 o 
   6  11   4      964.06     1069.30     80.32 o 
   7  11   4      673.00      636.71    137.19 o 
   8  11   4      356.24      213.04     53.34 o 
   9  11   4      155.45      211.19     59.32 o 
  10  11   4      381.45      352.68     96.86 o 
  11  11   4      971.18      968.56    137.55 o 
  12  11   4      153.66      189.51     68.67 o 
 -14  12   4      179.41      234.48     73.01 o 
 -13  12   4       45.27      184.24     69.24 o 
 -12  12   4       55.45      104.34     73.53 o 
 -11  12   4        7.45       40.04     44.10 o 
 -10  12   4        5.31       24.27     41.39 o 
  -9  12   4       27.82        2.69     50.04 o 
  -8  12   4      319.79      268.11     55.69 o 
  -7  12   4      332.15      309.61     55.39 o 
  -6  12   4      268.17      272.91     41.91 o 
  -5  12   4     1622.62     1637.87     77.49 o 
  -4  12   4      552.90      523.46     46.02 o 
  -3  12   4     1072.21     1399.78    103.04 o 
  -2  12   4      307.93      225.96     38.36 o 
  -1  12   4     2784.53     3207.70    119.48 o 
   0  12   4       19.62      -10.00     27.16 o 
   1  12   4     2789.38     2742.66    158.62 o 
   2  12   4      278.04      272.38     40.73 o 
   3  12   4     4103.25     3885.99     88.25 o 
   4  12   4       42.90      130.77     39.09 o 
   5  12   4     3225.89     3037.98    105.04 o 
   6  12   4      133.31       97.74     46.63 o 
   7  12   4      326.78      240.71     73.89 o 
   8  12   4      487.27      573.35     67.12 o 
   9  12   4      284.11      180.39     60.47 o 
  10  12   4      105.32      189.81     57.95 o 
  11  12   4       64.41      140.88     92.33 o 
 -13  13   4     1273.65     1494.17    228.34 o 
 -12  13   4        0.01       -1.14     58.33 o 
 -11  13   4     1309.12      992.81     97.60 o 
 -10  13   4        0.70      -42.93     57.07 o 
  -9  13   4     5857.89     5432.65    291.88 o 
  -8  13   4       91.58      157.47     56.54 o 
  -7  13   4     2464.26     2631.35    108.06 o 
  -6  13   4      402.45      356.81     45.78 o 
  -5  13   4     2317.16     2408.35     79.24 o 
  -4  13   4       53.92       30.80     35.94 o 
  -3  13   4      428.23      455.41     46.15 o 
  -2  13   4      647.80      746.43     54.97 o 
  -1  13   4     2972.14     3117.96     82.01 o 
   0  13   4       38.15        5.78     28.51 o 
   1  13   4      100.99      146.57     40.77 o 
   2  13   4      220.98      159.05     41.26 o 
   3  13   4      234.46      302.90     44.84 o 
   4  13   4      794.48      755.43     58.32 o 
   5  13   4      246.33      311.38     59.16 o 
   6  13   4        6.38       26.06     50.78 o 
   7  13   4      273.66      286.39     59.70 o 
   8  13   4       25.53       48.79     55.81 o 
   9  13   4      586.25      605.06     73.91 o 
  10  13   4        0.04       73.00     60.49 o 
  11  13   4     1726.83     2051.83    176.34 o 
 -13  14   4       58.25      153.67     97.57 o 
 -12  14   4      836.25      697.20     83.26 o 
 -11  14   4       28.58       73.47     51.36 o 
 -10  14   4      298.34      231.67     65.05 o 
  -9  14   4       83.28       58.06     54.01 o 
  -8  14   4      879.56      971.54     91.08 o 
  -7  14   4      274.99      489.53     68.18 o 
  -6  14   4      602.01      722.80     69.99 o 
  -5  14   4      804.58      778.66     56.60 o 
  -4  14   4     1237.71     1196.18     66.76 o 
  -3  14   4     1561.90     1442.41     68.17 o 
  -2  14   4      424.43      336.81     44.73 o 
  -1  14   4     2697.48     2693.19    117.34 o 
   0  14   4      152.27      169.32     42.38 o 
   1  14   4      479.07      643.65     55.42 o 
   2  14   4     1307.78     1254.03     70.97 o 
   3  14   4     2670.23     2658.42     84.34 o 
   4  14   4       99.10      155.36     44.54 o 
   5  14   4     2740.56     2855.78    137.31 o 
   6  14   4      333.70      341.72     66.99 o 
   7  14   4     1118.49      849.03     81.94 o 
   8  14   4      136.06      146.45     61.00 o 
   9  14   4      115.86      204.65     63.94 o 
  10  14   4      265.51      309.06     76.48 o 
 -12  15   4        1.96        8.39     54.82 o 
 -11  15   4      715.79      852.09     71.77 o 
 -10  15   4       23.33      180.18     64.97 o 
  -9  15   4     1001.67     1030.58     95.65 o 
  -8  15   4      598.48      694.50     76.25 o 
  -7  15   4     1232.04     1182.08     90.28 o 
  -6  15   4       85.35      102.69     53.57 o 
  -5  15   4      136.04      159.11     44.41 o 
  -4  15   4      831.74      886.91     63.87 o 
  -3  15   4      810.63      777.68     60.83 o 
  -2  15   4      461.11      488.01     53.01 o 
  -1  15   4      124.53       73.00     40.68 o 
   0  15   4     2839.95     3025.47    182.29 o 
   1  15   4     1218.42     1135.65     76.62 o 
   2  15   4     2482.06     2693.51     87.20 o 
   3  15   4       31.86       36.30     45.18 o 
   4  15   4      993.53     1022.18     69.57 o 
   5  15   4       73.27      157.62     57.97 o 
   6  15   4      198.19       43.73     59.37 o 
   7  15   4        2.36      -55.93     55.93 o 
   8  15   4       86.20       32.71     75.56 o 
   9  15   4      181.87       55.36     69.13 o 
 -11  16   4        1.08       30.78     56.85 o 
 -10  16   4     2568.78     2291.46    137.31 o 
  -9  16   4        0.01       15.19     60.83 o 
  -8  16   4     1330.00     1224.23    102.45 o 
  -7  16   4        7.28       -4.27     52.92 o 
  -6  16   4     2072.33     1817.02    101.85 o 
  -5  16   4      216.34      205.31     46.42 o 
  -4  16   4     1038.17     1107.81     70.93 o 
  -3  16   4     1134.52     1250.09     72.47 o 
  -2  16   4     1950.84     2163.40     82.39 o 
  -1  16   4       84.52       95.72     42.87 o 
   0  16   4      497.12      443.77    101.26 o 
   1  16   4       93.79        6.28     43.95 o 
   2  16   4       87.70       98.38     47.29 o 
   3  16   4       47.83      -12.82     45.07 o 
   4  16   4      289.49      302.31     70.16 o 
   5  16   4      253.95      221.74     65.47 o 
   6  16   4       13.30       82.98     58.58 o 
   7  16   4      229.02      432.53     75.97 o 
   8  16   4      302.07      301.97     77.22 o 
   9  16   4      511.69      520.61     83.17 o 
 -10  17   4       14.28      -60.77     65.95 o 
  -9  17   4       42.37      -37.64     62.50 o 
  -8  17   4       85.34        7.79     58.03 o 
  -7  17   4       20.08       38.24     58.42 o 
  -6  17   4       65.49       41.71     56.28 o 
  -5  17   4       75.68      141.80     46.51 o 
  -4  17   4       95.10      101.39     45.39 o 
  -3  17   4       15.31       32.70     43.62 o 
  -2  17   4     1696.11     1848.05     84.63 o 
  -1  17   4        4.08       19.73     56.00 o 
   0  17   4     2095.97     1872.59    105.59 o 
   1  17   4      173.34      213.88     84.48 o 
   2  17   4     1568.24     1414.00     77.61 o 
   3  17   4        6.95       27.01     45.65 o 
   4  17   4      590.49      642.39     78.05 o 
   5  17   4        0.34       22.19     65.20 o 
   6  17   4     1098.55     1212.99    110.37 o 
   7  17   4        0.02       78.58     68.38 o 
   8  17   4      620.72      999.81     99.09 o 
  -9  18   4       13.98       85.87     68.57 o 
  -8  18   4      429.04      557.03    113.40 o 
  -7  18   4       13.65      -59.21     59.21 o 
  -6  18   4     1640.99     1865.99    114.82 o 
  -5  18   4      762.71      994.41     94.69 o 
  -4  18   4     1102.90     1021.70     76.19 o 
  -3  18   4      329.11      389.19     57.23 o 
  -2  18   4      990.62      923.95     68.79 o 
  -1  18   4      215.52      161.55     63.19 o 
   0  18   4      110.31       80.66     63.86 o 
   1  18   4      183.34      186.04     67.80 o 
   2  18   4       41.74       37.48     67.35 o 
   3  18   4      138.47      139.74     54.34 o 
   4  18   4       20.29       50.51     65.79 o 
   5  18   4      305.50      300.35     75.02 o 
   6  18   4       37.80       26.79     68.51 o 
  -7  19   4      609.52      628.50     86.15 o 
  -6  19   4       88.19       32.94     68.38 o 
  -5  19   4      338.88      269.75     86.03 o 
  -4  19   4      319.72      309.94     58.05 o 
  -3  19   4      371.55      339.75     59.02 o 
  -2  19   4      109.10      109.17     68.23 o 
  -1  19   4       32.70       71.70     66.20 o 
   0  19   4      668.00      635.85     84.76 o 
   1  19   4       13.40      -19.75     59.72 o 
   2  19   4      893.90     1012.21     93.34 o 
   3  19   4       34.84       49.32     50.80 o 
   4  19   4      504.39      556.24     90.07 o 
   5  19   4       33.26      123.68     74.23 o 
  -5  20   4      434.68      357.87     81.12 o 
  -4  20   4      136.34      214.23     61.85 o 
  -3  20   4      614.36      641.74     70.65 o 
  -2  20   4       27.94      -55.01     65.28 o 
  -1  20   4      600.84      558.37    112.80 o 
   0  20   4        7.89       44.45     70.55 o 
   1  20   4      913.95      872.89     94.45 o 
   2  20   4       88.99       95.28     76.04 o 
   3  20   4     1244.09     1378.60    170.39 o 
 -17   0   5      716.80      904.07    147.07 o 
 -15   0   5       20.64       18.32     88.77 o 
 -13   0   5     2146.61     2303.85    165.87 o 
 -11   0   5     5214.38     5465.13    194.43 o 
  -9   0   5     4609.34     5417.31    137.07 o 
  -7   0   5     3928.49     4055.97    172.89 o 
  -5   0   5      213.20       73.39     29.44 o 
  -3   0   5     3281.77     3036.36     68.65 o 
  -1   0   5    35054.09    34256.00    386.86 o 
   1   0   5        9.44       22.77     24.26 o 
   3   0   5    17604.66    17065.10    411.82 o 
   5   0   5    10489.58     9430.24    126.96 o 
   7   0   5    13357.17    13285.42    175.86 o 
   9   0   5     1710.63     1719.14    117.80 o 
 -17   1   5     1061.84     1119.73    111.22 o 
 -16   1   5      165.12       65.73     69.29 o 
 -15   1   5     1723.26     1468.68    111.85 o 
 -14   1   5       41.69      -43.72     57.94 o 
 -13   1   5     2969.03     3116.97    125.10 o 
 -12   1   5       31.51       25.44     55.62 o 
 -11   1   5     1774.18     1964.20    182.29 o 
 -10   1   5        0.12        2.82     44.93 o 
  -9   1   5     7962.33     8465.00     99.06 o 
  -8   1   5       23.68       24.76     22.16 o 
  -7   1   5      901.90      887.30     38.01 o 
  -6   1   5      323.09      371.61     28.48 o 
  -5   1   5     7015.41     7129.36     66.56 o 
  -4   1   5    10457.14     9884.21     99.99 o 
  -3   1   5     5604.55     5436.57    110.50 o 
  -2   1   5    22312.46    21871.65    331.91 o 
  -1   1   5      361.76      304.01     17.05 o 
   0   1   5     9333.48     9605.63     62.78 o 
   1   1   5     1194.44     1186.87     35.47 o 
   2   1   5       18.18       37.66     18.23 o 
   3   1   5     5420.52     5182.63     75.26 o 
   4   1   5      215.78      304.86     24.99 o 
   5   1   5     2831.49     2558.62     50.91 o 
   6   1   5      658.98      632.52     35.21 o 
   7   1   5     1026.71     1017.82     40.43 o 
   8   1   5      129.38      133.87     40.00 o 
   9   1   5      277.47      336.07     49.61 o 
  10   1   5      213.02      254.51     49.05 o 
  11   1   5      863.30     1025.92    121.61 o 
  12   1   5       12.67       57.59     74.72 o 
  13   1   5      722.02      672.05    115.18 o 
  14   1   5        1.17      111.61     99.24 o 
 -17   2   5        0.62      -76.73     77.52 o 
 -16   2   5      201.26       30.78     68.54 o 
 -15   2   5        0.02      -44.70     64.44 o 
 -14   2   5     1128.24     1092.88    167.18 o 
 -13   2   5       46.59       33.87     59.02 o 
 -12   2   5     1051.62     1058.54     91.46 o 
 -11   2   5      858.95      883.34     81.38 o 
 -10   2   5     5359.65     5624.05    131.29 o 
  -9   2   5     2774.96     3043.93    108.98 o 
  -8   2   5     5470.70     5582.63    129.24 o 
  -7   2   5     2937.96     2598.34     50.40 o 
  -6   2   5     8137.91     9230.98    175.90 o 
  -5   2   5     4916.07     5607.42     98.34 o 
  -4   2   5       56.61      127.91     23.36 o 
  -3   2   5    13704.49    13085.57    142.03 o 
  -2   2   5     5090.91     4874.30     45.82 o 
  -1   2   5    12225.44    11668.01    164.47 o 
   0   2   5        2.54        4.10     14.18 o 
   1   2   5    10009.40     8585.48     98.83 o 
   2   2   5     2106.50     1991.71     38.69 o 
   3   2   5     1671.51     1677.87     40.86 o 
   4   2   5      568.36      441.55     29.25 o 
   5   2   5     2310.58     2189.27     48.58 o 
   6   2   5     2868.36     2828.87     71.58 o 
   7   2   5     1141.30     1146.79     47.32 o 
   8   2   5       12.57      -19.00     30.37 o 
   9   2   5      120.94      144.21     37.80 o 
  10   2   5       62.33      116.85     51.33 o 
  11   2   5      100.29      110.17     56.58 o 
  12   2   5       40.73       59.56     55.76 o 
  13   2   5      170.09      216.08     94.48 o 
  14   2   5      557.43      580.42    118.04 o 
 -17   3   5      326.47      252.36     87.07 o 
 -16   3   5        6.78      -28.56     75.38 o 
 -15   3   5     1086.51     1175.97    109.47 o 
 -14   3   5      180.86      182.15     69.46 o 
 -13   3   5      779.33      812.76    154.92 o 
 -12   3   5       33.48       26.50     53.51 o 
 -11   3   5      319.83      391.69     66.79 o 
 -10   3   5     3294.64     3302.47    114.49 o 
  -9   3   5        7.18        4.34     31.62 o 
  -8   3   5     8797.93     9725.55    241.56 o 
  -7   3   5     3004.58     2897.27     85.91 o 
  -6   3   5    10498.16    10621.40    126.89 o 
  -5   3   5     4660.00     4984.00     61.02 o 
  -4   3   5     2360.31     2744.50     66.04 o 
  -3   3   5     2739.40     2851.60     46.14 o 
  -2   3   5      431.04      346.88     21.16 o 
  -1   3   5        4.69       -3.30     17.00 o 
   0   3   5    13374.88    14026.79     71.26 o 
   1   3   5       19.23       35.36     21.57 o 
   2   3   5     3156.40     3063.68     59.19 o 
   3   3   5     1410.65     1197.92     37.54 o 
   4   3   5    13374.80    12866.94     89.65 o 
   5   3   5      113.21       90.41     23.53 o 
   6   3   5     3915.05     3909.83     62.36 o 
   7   3   5       38.95        6.36     24.86 o 
   8   3   5     3816.29     3367.59     67.49 o 
   9   3   5      819.43      854.24     70.88 o 
  10   3   5     1008.12     1073.36     80.18 o 
  11   3   5      913.79      921.54     85.03 o 
  12   3   5      172.95      177.95     61.49 o 
  13   3   5      332.50      276.58     69.06 o 
  14   3   5      104.53       33.55    101.14 o 
 -17   4   5        4.23      -80.74     84.82 o 
 -16   4   5     3208.98     3119.27    146.54 o 
 -15   4   5       24.69      -64.28     67.54 o 
 -14   4   5     2849.40     2807.65    246.78 o 
 -13   4   5        0.83       -5.63     77.46 o 
 -12   4   5     1601.33     1966.80    106.62 o 
 -11   4   5      694.15      729.43     73.58 o 
 -10   4   5     2354.30     2657.96     79.18 o 
  -9   4   5     1881.97     2004.94     70.07 o 
  -8   4   5     5038.15     5383.64    125.95 o 
  -7   4   5     1625.96     1627.47     47.28 o 
  -6   4   5    10561.49    10820.50    110.97 o 
  -5   4   5      997.03     1037.43     41.93 o 
  -4   4   5     4692.43     4187.37     80.87 o 
  -3   4   5        0.66        8.63     17.97 o 
  -2   4   5        1.68       34.53     15.59 o 
  -1   4   5     2463.46     2528.40     46.26 o 
   0   4   5      236.88      394.33     22.36 o 
   1   4   5     1655.73     1461.08     48.11 o 
   2   4   5     1057.03      985.60     45.71 o 
   3   4   5      116.65      204.74     23.82 o 
   4   4   5      118.30      135.26     24.79 o 
   5   4   5      849.00      945.08     43.04 o 
   6   4   5     2096.90     2216.59     53.21 o 
   7   4   5      213.94      254.57     42.78 o 
   8   4   5     2636.24     2639.90     69.38 o 
   9   4   5     1126.29     1162.51    166.82 o 
  10   4   5      740.82      863.06    114.94 o 
  11   4   5       18.29       27.64     48.26 o 
  12   4   5      906.13      868.80     80.80 o 
  13   4   5       38.84       62.25     59.80 o 
  14   4   5      890.95      614.93    120.65 o 
 -16   5   5        9.58      -43.85    137.43 o 
 -15   5   5      678.12      690.12     88.16 o 
 -14   5   5      209.03      221.57     72.04 o 
 -13   5   5      447.43      418.69     71.93 o 
 -12   5   5      178.39      264.69     67.75 o 
 -11   5   5      840.99      900.79     84.19 o 
 -10   5   5      446.16      580.90     50.45 o 
  -9   5   5        4.99        1.60     33.86 o 
  -8   5   5     2759.90     2869.58     76.89 o 
  -7   5   5      195.66      165.31     25.76 o 
  -6   5   5    11178.42    10491.72    208.64 o 
  -5   5   5      842.74      891.12     39.79 o 
  -4   5   5     5288.62     5426.82    110.09 o 
  -3   5   5      890.91     1153.71     43.21 o 
  -2   5   5     3214.17     3241.57     52.90 o 
  -1   5   5      403.46      473.95     28.06 o 
   0   5   5    10362.83     9263.43     79.40 o 
   1   5   5     1769.64     1941.28     59.09 o 
   2   5   5     8575.01     7268.20    121.20 o 
   3   5   5       23.21       35.21     20.09 o 
   4   5   5      875.02      832.29     40.48 o 
   5   5   5      754.12      803.08     44.28 o 
   6   5   5      320.91      375.47     33.76 o 
   7   5   5      109.86      168.77     34.10 o 
   8   5   5       40.15       37.42     31.06 o 
   9   5   5     1423.56     1512.02     85.81 o 
  10   5   5      141.06      146.69     55.09 o 
  11   5   5      540.61      595.61     72.53 o 
  12   5   5      639.89      710.46     77.56 o 
  13   5   5       28.30      -13.26     60.00 o 
 -16   6   5     1872.92     1563.99    132.79 o 
 -15   6   5      395.76      283.09     81.11 o 
 -14   6   5     1915.99     2018.48    115.16 o 
 -13   6   5       22.75        4.11     60.66 o 
 -12   6   5     3838.12     3523.31    124.86 o 
 -11   6   5       78.03       62.61     55.65 o 
 -10   6   5     1478.80     1611.57     72.12 o 
  -9   6   5     3314.61     3301.62     84.30 o 
  -8   6   5      521.35      653.93     52.33 o 
  -7   6   5      714.33      708.43     40.54 o 
  -6   6   5     1085.63     1201.20     44.43 o 
  -5   6   5     1370.41     1446.76     37.07 o 
  -4   6   5     1662.86     1738.17     39.53 o 
  -3   6   5     2045.19     2240.61     57.24 o 
  -2   6   5     2781.88     2753.69     54.13 o 
  -1   6   5     1774.65     1806.65     46.76 o 
   0   6   5      761.60      841.66     52.31 o 
   1   6   5     7380.99     6706.29     74.77 o 
   2   6   5      146.41      118.44     20.23 o 
   3   6   5     2757.35     2192.46     46.12 o 
   4   6   5     3248.23     3538.21     66.49 o 
   5   6   5     3106.96     3193.38     72.04 o 
   6   6   5     2349.47     2559.20     64.23 o 
   7   6   5      317.97      339.36     37.63 o 
   8   6   5     1406.35     1232.61     60.20 o 
   9   6   5      650.87      746.06    102.33 o 
  10   6   5     1374.71     1104.60     84.52 o 
  11   6   5       50.79       94.72     55.26 o 
  12   6   5      542.70      604.38     76.52 o 
  13   6   5        0.02       27.03     63.15 o 
 -16   7   5       51.60        4.69     80.69 o 
 -15   7   5     2673.00     2523.22    133.06 o 
 -14   7   5       69.32       22.03     67.81 o 
 -13   7   5      995.82      901.65     90.19 o 
 -12   7   5     1458.37     1403.35    100.45 o 
 -11   7   5     2620.43     2807.33    114.78 o 
 -10   7   5       54.18       46.75     40.76 o 
  -9   7   5     1597.79     1772.97     72.47 o 
  -8   7   5      606.68      678.23     50.35 o 
  -7   7   5     3781.60     4027.66     49.85 o 
  -6   7   5        8.06        1.61     18.01 o 
  -5   7   5     7349.97     7592.72     99.78 o 
  -4   7   5     5154.87     5101.95     72.00 o 
  -3   7   5     4084.05     4293.35     93.16 o 
  -2   7   5       28.25        2.83     24.00 o 
  -1   7   5      706.44      756.59     40.16 o 
   0   7   5      849.24     1065.74     43.73 o 
   1   7   5      209.13      263.68     28.17 o 
   2   7   5     3237.93     3347.68     52.91 o 
   3   7   5     1402.56     1380.05     42.42 o 
   4   7   5       48.49       71.50     26.07 o 
   5   7   5      546.81      708.64     41.63 o 
   6   7   5      536.43      550.28     43.46 o 
   7   7   5     1366.54     1481.64     89.47 o 
   8   7   5       20.83       53.44     36.40 o 
   9   7   5     2728.87     2594.86     75.84 o 
  10   7   5      558.35      570.15     64.86 o 
  11   7   5     1061.43      778.17     79.84 o 
  12   7   5       36.63       51.21     56.99 o 
  13   7   5     1000.97     1023.09     95.27 o 
 -16   8   5       12.85        3.32     74.58 o 
 -15   8   5       16.00      -21.61     69.76 o 
 -14   8   5        8.95      -47.22     60.78 o 
 -13   8   5        7.65      -18.78     44.78 o 
 -12   8   5      283.16      231.15     48.04 o 
 -11   8   5      123.90       88.93     35.83 o 
 -10   8   5      451.86      410.30     41.90 o 
  -9   8   5      150.83      189.73     34.21 o 
  -8   8   5      164.01      270.63     34.77 o 
  -7   8   5     1817.98     2102.52     43.42 o 
  -6   8   5      267.02      277.10     25.15 o 
  -5   8   5    10679.10    10209.09     95.71 o 
  -4   8   5        6.00      -10.03     18.51 o 
  -3   8   5    16791.61    15344.84    244.64 o 
  -2   8   5     1322.31     1382.97     54.11 o 
  -1   8   5    21361.17    20350.40    127.64 o 
   0   8   5     2453.41     2747.77     57.85 o 
   1   8   5     2425.71     2192.94     64.16 o 
   2   8   5       89.05       63.18     21.02 o 
   3   8   5     1003.26     1036.62     46.72 o 
   4   8   5     1812.32     1672.54     53.42 o 
   5   8   5     1407.33     1468.26     51.55 o 
   6   8   5       26.97       56.15     34.11 o 
   7   8   5     3101.62     3188.30     81.87 o 
   8   8   5        9.83       25.34     34.27 o 
   9   8   5     1505.29     1426.24     85.09 o 
  10   8   5        6.36      -76.15     76.15 o 
  11   8   5       52.50       23.63     58.41 o 
  12   8   5        0.67       57.95     64.62 o 
  13   8   5      119.30       86.92    138.74 o 
 -15   9   5     2282.21     2070.41    139.45 o 
 -14   9   5      116.46        3.51     64.12 o 
 -13   9   5     3003.10     2935.99    123.60 o 
 -12   9   5       21.64       10.90     56.27 o 
 -11   9   5     1950.29     2178.88     83.80 o 
 -10   9   5      279.01      219.78     45.24 o 
  -9   9   5     4501.94     4382.21     97.59 o 
  -8   9   5        8.00       29.96     36.97 o 
  -7   9   5     2594.07     2660.33     71.65 o 
  -6   9   5      221.99      134.12     28.46 o 
  -5   9   5      837.14     1001.41     54.20 o 
  -4   9   5      402.20      436.22     39.16 o 
  -3   9   5     1665.98     1687.78     50.51 o 
  -2   9   5      302.20      289.09     30.25 o 
  -1   9   5     1071.81      909.70     42.90 o 
   0   9   5     1380.13     1313.63     43.79 o 
   1   9   5     1984.82     1782.68     53.20 o 
   2   9   5      701.67      699.66     44.09 o 
   3   9   5      880.24      855.89     46.88 o 
   4   9   5       16.81       30.83     28.37 o 
   5   9   5       75.11       50.69     28.88 o 
   6   9   5      330.84      345.12     42.30 o 
   7   9   5     1550.39     1498.79     67.91 o 
   8   9   5      514.96      693.00     65.82 o 
   9   9   5     1035.40      827.76    155.99 o 
  10   9   5        2.90       27.13     77.82 o 
  11   9   5     1239.10     1247.76    104.11 o 
  12   9   5       13.58      -24.50     58.40 o 
 -15  10   5        9.06       80.10     68.81 o 
 -14  10   5       70.62       -4.42     97.57 o 
 -13  10   5       75.56      133.27     65.37 o 
 -12  10   5      859.76      850.68     85.42 o 
 -11  10   5     1418.85     1583.35     79.85 o 
 -10  10   5       79.78      106.13     45.61 o 
  -9  10   5     1237.66     1183.88    110.40 o 
  -8  10   5     1039.89     1007.99     64.04 o 
  -7  10   5     3459.07     3490.23    106.67 o 
  -6  10   5     2824.69     2882.41     74.90 o 
  -5  10   5      981.97     1149.04     57.77 o 
  -4  10   5      121.15      199.46     30.94 o 
  -3  10   5     4935.52     5450.85     77.91 o 
  -2  10   5     2934.90     3094.72     63.78 o 
  -1  10   5     3643.75     3930.92     69.64 o 
   0  10   5      397.85      397.27     31.62 o 
   1  10   5     1786.18     1895.12     57.58 o 
   2  10   5      324.49      266.92     35.55 o 
   3  10   5     3712.06     3773.15     73.29 o 
   4  10   5     4333.96     4351.75     78.18 o 
   5  10   5      985.78      979.47     59.63 o 
   6  10   5     2988.85     2848.06     81.46 o 
   7  10   5     2895.88     2787.68    102.10 o 
   8  10   5       14.37        3.70     56.16 o 
   9  10   5      855.93      775.22     79.13 o 
  10  10   5      108.71      -25.70     76.15 o 
  11  10   5      356.77      357.85     68.45 o 
  12  10   5      283.07      126.20     70.13 o 
 -14  11   5      147.92      136.64     68.23 o 
 -13  11   5      846.25      773.38     80.76 o 
 -12  11   5       40.27       38.64     60.13 o 
 -11  11   5      868.90      651.22     60.76 o 
 -10  11   5       61.34      123.51     42.25 o 
  -9  11   5        0.75       -3.95     38.74 o 
  -8  11   5      745.74      663.64     67.05 o 
  -7  11   5     2012.95     2030.64     93.29 o 
  -6  11   5      608.80      594.82     50.10 o 
  -5  11   5      491.53      588.37     78.38 o 
  -4  11   5     3114.65     3075.96     79.07 o 
  -3  11   5     1406.98     1306.06     52.71 o 
  -2  11   5     2921.81     2975.24     65.75 o 
  -1  11   5     1241.56     1087.06     45.28 o 
   0  11   5     6118.75     5956.11     77.44 o 
   1  11   5      257.09      239.44     35.34 o 
   2  11   5     1356.71     1451.43     56.16 o 
   3  11   5      101.81      101.14     30.62 o 
   4  11   5     2559.38     2556.88     66.19 o 
   5  11   5      147.34      125.36     40.18 o 
   6  11   5     1270.69     1368.36     84.47 o 
   7  11   5      136.06      111.14     59.14 o 
   8  11   5      299.93      273.49     59.97 o 
   9  11   5      133.41      142.89     53.26 o 
  10  11   5      108.44       10.00     85.43 o 
  11  11   5      443.80      652.06    123.03 o 
 -14  12   5     1796.83     1835.84    220.13 o 
 -13  12   5        9.45      180.34     80.32 o 
 -12  12   5      717.53      599.98    122.20 o 
 -11  12   5      248.65      183.65     53.13 o 
 -10  12   5     2191.67     2181.07     84.20 o 
  -9  12   5      747.48      920.01     65.75 o 
  -8  12   5     3073.36     3110.36    112.54 o 
  -7  12   5      224.26      278.56     55.16 o 
  -6  12   5     1402.12     1358.69     66.60 o 
  -5  12   5       99.23      135.20     37.74 o 
  -4  12   5      853.15      625.76     47.82 o 
  -3  12   5      273.20      156.97     35.84 o 
  -2  12   5      250.48      205.30     41.09 o 
  -1  12   5        0.15      -32.71     32.71 o 
   0  12   5      714.79      886.50     54.39 o 
   1  12   5      867.70     1018.95     64.12 o 
   2  12   5      468.27      363.00     46.50 o 
   3  12   5      101.85       83.84     38.58 o 
   4  12   5      175.12      126.46     47.26 o 
   5  12   5      377.05      386.24     55.61 o 
   6  12   5      761.33      679.81     67.38 o 
   7  12   5       10.06       18.09     51.48 o 
   8  12   5      478.86      465.35     64.95 o 
   9  12   5        0.66       15.11     58.56 o 
  10  12   5      506.92      579.95    113.51 o 
  11  12   5      136.34      104.71     91.62 o 
 -13  13   5        0.04      -65.68     94.48 o 
 -12  13   5       56.29       -5.47     54.96 o 
 -11  13   5        1.25        4.13     46.64 o 
 -10  13   5      987.11     1053.44     75.77 o 
  -9  13   5       71.82       44.18     57.23 o 
  -8  13   5     1822.80     2155.06    104.45 o 
  -7  13   5      578.41      646.02     82.93 o 
  -6  13   5     4997.35     4942.03    101.56 o 
  -5  13   5      723.81      586.37     50.93 o 
  -4  13   5      544.02      570.17     53.51 o 
  -3  13   5      799.27      826.63     60.38 o 
  -2  13   5     2086.17     2509.03     77.66 o 
  -1  13   5      187.09      188.79     37.09 o 
   0  13   5     2983.13     3232.32     74.58 o 
   1  13   5      246.61      223.51     41.59 o 
   2  13   5     2954.85     3027.56     87.10 o 
   3  13   5       79.05       10.36     38.27 o 
   4  13   5     6709.45     6187.59    114.49 o 
   5  13   5       33.96       86.89     54.33 o 
   6  13   5     1624.10     1286.45     87.24 o 
   7  13   5      165.79      228.73     58.62 o 
   8  13   5     1306.99     1108.32     92.96 o 
   9  13   5        1.61       86.33     59.44 o 
  10  13   5       46.71       64.93     74.96 o 
 -13  14   5        8.34       21.44     68.13 o 
 -12  14   5      880.27      923.28     76.73 o 
 -11  14   5        0.75        2.95     47.63 o 
 -10  14   5     1858.80     1556.42     84.51 o 
  -9  14   5      999.43     1167.24     95.96 o 
  -8  14   5     2946.28     2956.85    118.29 o 
  -7  14   5     1324.01     1258.45     94.61 o 
  -6  14   5      587.25      623.31     55.29 o 
  -5  14   5      210.89      160.66     42.29 o 
  -4  14   5     2380.03     2749.54     84.23 o 
  -3  14   5     1358.00     1352.31     67.96 o 
  -2  14   5       49.23       45.55     37.32 o 
  -1  14   5       47.88       66.45     38.95 o 
   0  14   5      116.83       29.51     37.35 o 
   1  14   5     2599.85     2821.64     87.25 o 
   2  14   5       51.12       86.90     43.24 o 
   3  14   5      972.38     1085.26     76.47 o 
   4  14   5       14.34      -37.55     37.55 o 
   5  14   5     1038.68     1008.49     86.02 o 
   6  14   5       76.56       42.18     56.54 o 
   7  14   5      350.37      215.05     63.02 o 
   8  14   5      204.36      223.16     67.32 o 
   9  14   5      138.83       86.02     66.33 o 
  10  14   5       63.93      120.15     67.41 o 
 -12  15   5       64.89      181.57     63.12 o 
 -11  15   5      859.91      706.56     70.91 o 
 -10  15   5      113.32       96.84     50.54 o 
  -9  15   5      386.24      364.98     69.07 o 
  -8  15   5      644.68      526.78     74.51 o 
  -7  15   5     2542.24     2373.26    110.33 o 
  -6  15   5      513.83      564.17     68.45 o 
  -5  15   5     1094.06     1130.67     70.91 o 
  -4  15   5     3271.67     3170.40     91.56 o 
  -3  15   5      738.03      717.97     56.43 o 
  -2  15   5     1407.16     1117.78     70.47 o 
  -1  15   5       27.17      -17.64     37.90 o 
   0  15   5      639.91      591.11     65.21 o 
   1  15   5        1.55       -0.57     40.89 o 
   2  15   5      709.21      706.81     61.43 o 
   3  15   5      101.67      186.07     47.58 o 
   4  15   5      759.81      781.43     61.77 o 
   5  15   5       84.61       38.41     63.06 o 
   6  15   5      757.46      847.85     86.31 o 
   7  15   5       50.20      -17.52     60.97 o 
   8  15   5      321.23      620.57     83.62 o 
   9  15   5      140.93      364.43     73.59 o 
 -11  16   5      227.75      162.63     62.16 o 
 -10  16   5      197.93      352.33     59.76 o 
  -9  16   5      714.97      374.04     73.99 o 
  -8  16   5      188.24      131.63     63.22 o 
  -7  16   5     1281.52     1253.97    139.22 o 
  -6  16   5       38.78      -37.82     53.12 o 
  -5  16   5      325.04      379.74     52.97 o 
  -4  16   5       39.44       67.22     43.99 o 
  -3  16   5     1399.49     1506.07     78.27 o 
  -2  16   5       82.60      108.08     44.30 o 
  -1  16   5     2698.05     2829.00     91.20 o 
   0  16   5      123.53      194.39     69.61 o 
   1  16   5     2897.07     2853.50    118.65 o 
   2  16   5       94.62       86.15     46.38 o 
   3  16   5     1200.91     1305.55     80.77 o 
   4  16   5      123.91      207.32     66.75 o 
   5  16   5     1166.55     1016.53     92.47 o 
   6  16   5        5.77      -48.56     59.56 o 
   7  16   5     1246.84     1221.39    108.88 o 
   8  16   5        0.55      -61.11     61.11 o 
 -10  17   5       84.42       25.10     66.74 o 
  -9  17   5      873.45     1005.59     96.54 o 
  -8  17   5       25.61       36.65     59.57 o 
  -7  17   5      376.08      424.34    161.94 o 
  -6  17   5       20.99      -11.71     56.85 o 
  -5  17   5     1717.28     1577.23     80.39 o 
  -4  17   5        0.07        0.62     43.46 o 
  -3  17   5      856.77      781.60     64.58 o 
  -2  17   5       73.11        3.51     46.08 o 
  -1  17   5      202.67      252.16     66.22 o 
   0  17   5        0.65       24.51     58.04 o 
   1  17   5       40.12       17.32     57.66 o 
   2  17   5        4.46      -27.67     46.92 o 
   3  17   5      141.06      220.81     54.54 o 
   4  17   5       37.32       54.83     64.59 o 
   5  17   5      193.56      255.96     74.96 o 
   6  17   5      157.75      104.08     68.66 o 
   7  17   5      918.10      789.55     91.11 o 
  -9  18   5      135.81      134.53     69.25 o 
  -8  18   5      492.79      445.60     79.93 o 
  -7  18   5      210.39      171.07     65.73 o 
  -6  18   5      128.55      121.94     61.56 o 
  -5  18   5     1027.31     1037.65    118.99 o 
  -4  18   5      121.06       48.68     48.05 o 
  -3  18   5      649.52      639.63     65.37 o 
  -2  18   5      246.58      360.51     57.05 o 
  -1  18   5     1827.53     1713.67    104.21 o 
   0  18   5       18.93      100.61     61.77 o 
   1  18   5      953.35      797.82     82.03 o 
   2  18   5       10.23       21.28     47.66 o 
   3  18   5      791.41      788.50     70.14 o 
   4  18   5      163.01      281.34     73.39 o 
   5  18   5      498.11      458.88     83.25 o 
   6  18   5        4.23      -60.42     69.79 o 
  -7  19   5      588.40      610.65     86.66 o 
  -6  19   5      489.79      322.54     77.74 o 
  -5  19   5      180.43      148.39     67.41 o 
  -4  19   5     1281.90     1466.62     87.81 o 
  -3  19   5      363.53      439.20     63.44 o 
  -2  19   5     1395.24     1592.68    112.26 o 
  -1  19   5       10.49      -40.95     60.74 o 
   0  19   5      225.94      216.99     75.88 o 
   1  19   5        1.10       11.61     65.80 o 
   2  19   5      577.61      430.06     84.27 o 
   3  19   5      101.93      114.18     70.23 o 
   4  19   5      216.92      131.88     77.15 o 
  -5  20   5      324.10      313.00     80.21 o 
  -4  20   5      330.18      233.91     63.84 o 
  -3  20   5      207.81      170.81     61.97 o 
  -2  20   5      461.99      558.41     98.17 o 
  -1  20   5        6.24      -54.46     65.37 o 
   0  20   5       70.96       81.00     72.07 o 
   1  20   5      298.94      407.57     80.72 o 
   2  20   5       11.49       29.62     74.36 o 
 -16   0   6     1876.58     1836.94    171.34 o 
 -14   0   6     1653.49     1562.08    160.63 o 
 -12   0   6     1861.05     2156.78    146.12 o 
 -10   0   6      327.36      198.47     76.15 o 
  -8   0   6      919.95      928.75     58.91 o 
  -6   0   6     7021.05     7050.81    277.00 o 
  -4   0   6     8842.98     8884.96    213.35 o 
  -2   0   6     3127.35     2810.53     55.47 o 
   0   0   6      284.08      239.77     25.60 o 
   2   0   6     4704.52     4873.13     87.08 o 
   4   0   6    29127.94    27834.30    151.05 o 
   6   0   6     3207.22     2956.12     69.09 o 
   8   0   6    10589.22    10175.98    251.66 o 
  10   0   6      556.85      483.33     87.58 o 
  12   0   6     1236.93     1310.77    141.60 o 
 -17   1   6       12.98      -79.34     79.34 o 
 -16   1   6       29.87       40.52     74.09 o 
 -15   1   6      178.34      150.75     70.41 o 
 -14   1   6      852.19      874.06     90.14 o 
 -13   1   6      311.85      346.39     68.70 o 
 -12   1   6     2620.83     2679.06    111.87 o 
 -11   1   6     2677.29     2658.53    109.47 o 
 -10   1   6     3743.17     3827.35    217.51 o 
  -9   1   6      496.75      529.30     34.68 o 
  -8   1   6     7022.21     6980.74    100.62 o 
  -7   1   6      233.34      223.16     25.99 o 
  -6   1   6     6205.50     6625.27     71.11 o 
  -5   1   6      952.62      942.28     55.06 o 
  -4   1   6    50677.31    50170.11    528.67 o 
  -3   1   6      113.10      101.47     21.94 o 
  -2   1   6    40198.68    40191.34    192.57 o 
  -1   1   6      281.86      274.60     18.41 o 
   0   1   6    16289.31    16705.41    197.67 o 
   1   1   6      826.49     1022.83     38.42 o 
   2   1   6     3397.22     3592.10     55.12 o 
   3   1   6     3676.13     4054.72     66.72 o 
   4   1   6     7493.49     7234.41     66.88 o 
   5   1   6     1666.94     1746.49     70.45 o 
   6   1   6     3102.88     3101.69     53.05 o 
   7   1   6      238.79      255.39     26.86 o 
   8   1   6     1446.92     1369.29     77.53 o 
   9   1   6      185.87      160.22     47.85 o 
  10   1   6       17.47      -20.23     67.59 o 
  11   1   6      361.22      403.37     95.19 o 
  12   1   6      456.70      286.76     96.14 o 
  13   1   6      238.65      285.81    100.43 o 
 -17   2   6       50.29      -44.33    158.61 o 
 -16   2   6     1035.59     1065.20    107.91 o 
 -15   2   6      354.30      341.79     78.32 o 
 -14   2   6     3518.05     3939.48    138.79 o 
 -13   2   6      154.48      105.07     83.65 o 
 -12   2   6     1502.22     1446.75    148.14 o 
 -11   2   6     1589.46     1711.62    111.61 o 
 -10   2   6     3842.12     4122.93    118.34 o 
  -9   2   6       61.48       52.19     31.97 o 
  -8   2   6       20.25       49.02     24.55 o 
  -7   2   6     8408.09     8934.76    110.72 o 
  -6   2   6     1231.07     1056.43     40.63 o 
  -5   2   6     2818.53     2829.75     93.09 o 
  -4   2   6     2749.77     2602.11     49.19 o 
  -3   2   6    23831.84    22657.49    192.49 o 
  -2   2   6      442.42      378.09     21.73 o 
  -1   2   6    11180.07    11449.64     84.07 o 
   0   2   6     5639.05     5720.07     60.19 o 
   1   2   6     1443.09     1446.20     40.41 o 
   2   2   6      817.07      846.23     37.39 o 
   3   2   6     3745.09     4003.95     61.02 o 
   4   2   6        4.72       17.59     21.21 o 
   5   2   6      430.27      445.31     30.47 o 
   6   2   6      616.55      718.19     43.33 o 
   7   2   6      553.44      629.86     48.70 o 
   8   2   6     1707.22     1749.66     88.88 o 
   9   2   6      721.42      657.07     66.72 o 
  10   2   6     2249.87     2333.64    102.15 o 
  11   2   6        1.45        4.52     73.77 o 
  12   2   6     1550.41     1782.21    155.64 o 
  13   2   6      116.02      196.81    106.61 o 
 -17   3   6     1267.01     1188.19    126.01 o 
 -16   3   6       52.62       93.16    104.83 o 
 -15   3   6      675.77      832.23     96.60 o 
 -14   3   6        0.01      -13.32     62.65 o 
 -13   3   6     1440.31     1413.03    121.72 o 
 -12   3   6      218.03      161.07     64.32 o 
 -11   3   6     1401.46     1655.43    100.77 o 
 -10   3   6     3023.59     3390.47     91.43 o 
  -9   3   6     1155.14     1174.09     63.57 o 
  -8   3   6     1022.46     1042.00     47.72 o 
  -7   3   6     4951.59     5296.93     68.76 o 
  -6   3   6     6485.88     7055.27     75.16 o 
  -5   3   6      897.35      847.05     41.93 o 
  -4   3   6     2096.01     2479.49     69.04 o 
  -3   3   6     4567.09     4623.29     56.23 o 
  -2   3   6     2373.54     2240.10     37.95 o 
  -1   3   6     1226.90     1286.32     31.56 o 
   0   3   6      880.10      706.08     30.64 o 
   1   3   6      102.54       82.14     20.23 o 
   2   3   6     2525.75     1769.62     45.53 o 
   3   3   6     3248.15     2817.45     53.93 o 
   4   3   6      660.57      778.08     38.65 o 
   5   3   6     2437.12     2341.99     53.73 o 
   6   3   6       40.48       37.11     29.01 o 
   7   3   6     3708.27     3858.96    103.70 o 
   8   3   6      216.53      251.99     37.28 o 
   9   3   6     1639.34     1756.45     84.60 o 
  10   3   6       22.69       95.44     47.67 o 
  11   3   6      777.76      915.49     85.22 o 
  12   3   6       29.69       90.91     82.58 o 
  13   3   6      382.49      249.16     98.52 o 
 -17   4   6      148.86      187.56     88.06 o 
 -16   4   6        0.04       27.16     77.56 o 
 -15   4   6      510.82      406.94     83.02 o 
 -14   4   6      266.15      230.34     77.65 o 
 -13   4   6      107.24       63.98     76.87 o 
 -12   4   6      791.78      842.15     81.99 o 
 -11   4   6      819.72      800.27     84.14 o 
 -10   4   6      422.15      604.84     75.81 o 
  -9   4   6     6468.13     6610.36    192.58 o 
  -8   4   6      885.51      994.44     45.16 o 
  -7   4   6    18200.37    18875.76    173.57 o 
  -6   4   6     7522.24     7692.09    102.09 o 
  -5   4   6    15435.59    15094.86    220.00 o 
  -4   4   6     2006.32     2454.01     48.85 o 
  -3   4   6     3315.75     3407.43     51.75 o 
  -2   4   6       80.18       99.02     17.70 o 
  -1   4   6     8970.40     9160.33     83.09 o 
   0   4   6      355.82      366.10     23.79 o 
   1   4   6    19600.07    19357.11    125.51 o 
   2   4   6     2962.72     2865.90     64.42 o 
   3   4   6     4189.91     4125.12     74.39 o 
   4   4   6      313.73      398.60     30.32 o 
   5   4   6     3504.16     3383.02     72.45 o 
   6   4   6       14.10       -0.72     30.62 o 
   7   4   6        2.20       10.10     38.39 o 
   8   4   6       78.31       89.96     33.51 o 
   9   4   6      526.71      564.85     61.10 o 
  10   4   6       17.13       25.62     46.60 o 
  11   4   6      163.36      159.51     57.09 o 
  12   4   6        6.77      -15.23     87.34 o 
  13   4   6       19.41       27.13     97.09 o 
 -16   5   6      103.42       64.88     78.68 o 
 -15   5   6     1784.04     1583.31    118.72 o 
 -14   5   6      157.84       64.52     66.20 o 
 -13   5   6     5506.41     5851.73    162.28 o 
 -12   5   6      347.70      402.84     71.67 o 
 -11   5   6     5744.93     5739.27    146.53 o 
 -10   5   6      163.50       98.63     40.77 o 
  -9   5   6     2609.95     2879.97     80.00 o 
  -8   5   6      502.67      459.01     36.89 o 
  -7   5   6     2701.83     2987.55     59.35 o 
  -6   5   6       80.46       64.33     23.86 o 
  -5   5   6      395.95      506.59     34.82 o 
  -4   5   6       48.09       71.42     22.66 o 
  -3   5   6       15.79        2.07     18.99 o 
  -2   5   6      264.54      240.99     20.95 o 
  -1   5   6     5313.67     4954.06    105.93 o 
   0   5   6       75.11       26.99     16.70 o 
   1   5   6     1716.23     1796.85     57.34 o 
   2   5   6    15301.00    15708.47    360.14 o 
   3   5   6      593.79      726.00     48.90 o 
   4   5   6      249.26      220.76     33.34 o 
   5   5   6      150.07      288.61     36.53 o 
   6   5   6      339.04      378.26     38.85 o 
   7   5   6     3325.22     3316.08    187.41 o 
   8   5   6      545.82      634.97     49.08 o 
   9   5   6     1938.81     1960.23     93.48 o 
  10   5   6      212.20      187.31     54.48 o 
  11   5   6     2040.91     1982.57    105.08 o 
  12   5   6       85.05      108.02     59.26 o 
  13   5   6      943.24      996.65    134.69 o 
 -16   6   6      557.87      479.01     89.72 o 
 -15   6   6      653.40      725.49     89.37 o 
 -14   6   6      446.73      504.03     80.95 o 
 -13   6   6     1436.30     1516.28    103.74 o 
 -12   6   6     1628.89     1445.65    108.52 o 
 -11   6   6     2343.52     2433.88    113.89 o 
 -10   6   6      475.41      569.19     52.27 o 
  -9   6   6      210.30      264.88     42.00 o 
  -8   6   6       63.10      113.56     35.79 o 
  -7   6   6     6996.03     7207.72     80.28 o 
  -6   6   6    10139.38     9892.81     90.26 o 
  -5   6   6     2142.70     2179.20     49.54 o 
  -4   6   6     1238.79     1082.23     42.78 o 
  -3   6   6     8133.70     7971.76     77.94 o 
  -2   6   6      200.96      289.96     22.51 o 
  -1   6   6     1947.91     1637.54     47.60 o 
   0   6   6      802.89      677.98     40.29 o 
   1   6   6    19564.21    18896.41    269.83 o 
   2   6   6     2203.41     2187.15     62.53 o 
   3   6   6     4566.23     4535.32     91.20 o 
   4   6   6       11.71       -3.88     29.58 o 
   5   6   6      364.72      355.53     38.46 o 
   6   6   6      255.06      317.61     50.27 o 
   7   6   6       14.95       29.30     35.13 o 
   8   6   6     1314.33     1313.15     61.85 o 
   9   6   6       14.53      -21.89     61.64 o 
  10   6   6     1956.21     1934.33     99.28 o 
  11   6   6      168.93      146.40     62.43 o 
  12   6   6      359.48      304.16     73.23 o 
  13   6   6       61.17       91.47     71.41 o 
 -16   7   6      354.42      315.43    100.31 o 
 -15   7   6      487.99      444.62     84.05 o 
 -14   7   6     1295.19     1235.86    105.33 o 
 -13   7   6      788.81      791.45     84.28 o 
 -12   7   6      878.15     1092.80     94.27 o 
 -11   7   6     2965.74     3126.07     91.69 o 
 -10   7   6     1566.92     1622.20     73.32 o 
  -9   7   6      264.35      247.63     44.67 o 
  -8   7   6     1094.77     1428.68     67.59 o 
  -7   7   6      246.64      273.86     31.24 o 
  -6   7   6     8039.86     7698.56     69.77 o 
  -5   7   6      180.63      154.77     26.73 o 
  -4   7   6     9068.47     9358.91    188.30 o 
  -3   7   6      176.67      148.83     30.38 o 
  -2   7   6     3169.59     3150.28     77.73 o 
  -1   7   6     2090.52     2038.89     52.62 o 
   0   7   6     5974.22     5721.22     74.75 o 
   1   7   6     1974.47     2030.01     70.43 o 
   2   7   6     4893.64     4269.86     81.34 o 
   3   7   6     3370.40     3535.59     77.55 o 
   4   7   6     2264.68     2069.15     68.11 o 
   5   7   6     6811.46     6679.39    101.60 o 
   6   7   6     1361.16     1340.29     61.65 o 
   7   7   6      368.80      384.00     42.40 o 
   8   7   6      540.16      632.80     49.51 o 
   9   7   6      396.43      258.20     90.19 o 
  10   7   6       22.26      -48.26     48.26 o 
  11   7   6      117.13      110.34     58.23 o 
  12   7   6        0.07       -4.74     57.94 o 
 -16   8   6      869.60      790.22    102.08 o 
 -15   8   6        0.06      -11.14     66.90 o 
 -14   8   6     3012.31     2739.05    131.22 o 
 -13   8   6        7.14       -6.71     58.49 o 
 -12   8   6     4143.49     4456.56    137.75 o 
 -11   8   6       52.07       92.27     45.86 o 
 -10   8   6     5911.05     6216.24    112.08 o 
  -9   8   6       25.54       14.17     37.58 o 
  -8   8   6     2880.00     2798.56     78.43 o 
  -7   8   6     1718.32     1903.73     68.22 o 
  -6   8   6        1.26       17.89     25.05 o 
  -5   8   6      700.73      836.24     44.10 o 
  -4   8   6     1147.20     1451.90     59.11 o 
  -3   8   6     1700.03     1640.34     78.48 o 
  -2   8   6      310.10      377.31     31.96 o 
  -1   8   6      197.87      242.51     29.44 o 
   0   8   6       89.59       37.54     24.61 o 
   1   8   6        8.22        8.62     30.74 o 
   2   8   6      252.46      276.39     38.55 o 
   3   8   6       43.42       45.71     32.40 o 
   4   8   6        9.03        0.49     26.99 o 
   5   8   6        3.12        5.88     26.68 o 
   6   8   6      430.15      461.03     44.85 o 
   7   8   6       81.64       59.49     36.38 o 
   8   8   6     3208.46     3150.69     85.91 o 
   9   8   6       45.52       32.80     52.94 o 
  10   8   6     1125.46      967.37    128.03 o 
  11   8   6       22.90      -30.62     55.85 o 
  12   8   6     1037.99      946.95     92.16 o 
 -15   9   6       37.95      -31.55     72.03 o 
 -14   9   6     2010.11     2156.08    120.58 o 
 -13   9   6       78.68       77.64     65.29 o 
 -12   9   6     2489.17     2441.82    111.69 o 
 -11   9   6       31.17       57.78     42.73 o 
 -10   9   6     1014.09      938.58     67.15 o 
  -9   9   6       19.23       14.48     37.85 o 
  -8   9   6     2253.06     2265.85     77.01 o 
  -7   9   6     1152.69     1134.94     45.28 o 
  -6   9   6     4393.89     4572.46     64.60 o 
  -5   9   6        1.80      -18.83     25.11 o 
  -4   9   6     9560.35     9469.75     96.21 o 
  -3   9   6       12.01        8.14     29.55 o 
  -2   9   6    10189.28     9943.17    138.14 o 
  -1   9   6     2480.15     2671.00     62.05 o 
   0   9   6     9952.12    10156.14    122.76 o 
   1   9   6      358.92      366.35     31.88 o 
   2   9   6     2506.35     2719.61     72.71 o 
   3   9   6      214.83      149.82     32.41 o 
   4   9   6     1377.31     1506.24     55.22 o 
   5   9   6      826.88      890.64     68.53 o 
   6   9   6     1046.36     1131.89     63.44 o 
   7   9   6       36.55       49.75     38.76 o 
   8   9   6      818.81      736.37     57.37 o 
   9   9   6       32.34       42.61     55.69 o 
  10   9   6        0.12       55.69     79.72 o 
  11   9   6       92.56      -25.40     56.60 o 
  12   9   6       52.42      142.01     68.44 o 
 -15  10   6       48.52       54.30    104.95 o 
 -14  10   6     2118.68     2013.68    201.21 o 
 -13  10   6      473.62      449.53     73.18 o 
 -12  10   6     1277.72     1234.77    126.72 o 
 -11  10   6     1348.00     1298.21     76.97 o 
 -10  10   6     1211.21     1222.67     73.63 o 
  -9  10   6       47.93        9.99     38.44 o 
  -8  10   6     1369.47     1425.40     68.53 o 
  -7  10   6       45.65      112.08     27.12 o 
  -6  10   6     1904.24     1783.93     55.92 o 
  -5  10   6      906.48     1104.55     51.25 o 
  -4  10   6      301.89      256.43     31.96 o 
  -3  10   6     2801.35     2534.66     61.04 o 
  -2  10   6      216.41      218.77     31.76 o 
  -1  10   6     2912.43     2747.99     57.53 o 
   0  10   6      670.02      656.20     37.93 o 
   1  10   6      659.97      669.59     43.70 o 
   2  10   6      399.78      335.00     35.62 o 
   3  10   6     2707.16     2676.75     74.67 o 
   4  10   6      991.81      851.04     52.03 o 
   5  10   6      292.55      324.15     38.15 o 
   6  10   6     1216.73     1160.63     65.21 o 
   7  10   6     1432.70     1696.86     72.58 o 
   8  10   6      590.94      595.71    108.87 o 
   9  10   6      145.76      186.53     54.56 o 
  10  10   6     1039.69     1159.66    146.36 o 
  11  10   6       63.33       62.29     59.59 o 
 -14  11   6       19.62       38.94     98.52 o 
 -13  11   6     1198.43     1005.36     94.62 o 
 -12  11   6      338.65      407.97     99.59 o 
 -11  11   6      824.45      947.08     68.03 o 
 -10  11   6     1879.37     2008.00     84.32 o 
  -9  11   6      981.57     1066.82     65.31 o 
  -8  11   6     4526.43     4794.54    102.22 o 
  -7  11   6       40.34       27.29     45.52 o 
  -6  11   6     2163.89     2099.47     61.37 o 
  -5  11   6       32.46       16.29     28.95 o 
  -4  11   6     3182.42     3213.46     69.42 o 
  -3  11   6       51.48       40.65     30.03 o 
  -2  11   6     3096.54     3374.15     70.03 o 
  -1  11   6     1257.94     1383.77     50.90 o 
   0  11   6     1283.98     1275.56     49.83 o 
   1  11   6      230.90      227.54     36.70 o 
   2  11   6     1000.48     1008.01     54.73 o 
   3  11   6      423.02      442.11     40.54 o 
   4  11   6      277.11      259.43     38.29 o 
   5  11   6     3015.93     2755.03     84.06 o 
   6  11   6      115.60       80.62     40.70 o 
   7  11   6      859.52      842.34     80.43 o 
   8  11   6      125.30       58.46     50.00 o 
   9  11   6      854.63      744.75     77.56 o 
  10  11   6       54.81      109.71     81.63 o 
  11  11   6      881.83     1061.38    149.45 o 
 -14  12   6      498.85      833.97    216.92 o 
 -13  12   6      349.95      406.25    105.78 o 
 -12  12   6      170.37       99.65     64.98 o 
 -11  12   6      277.89      326.90     53.77 o 
 -10  12   6       72.22       51.56     42.88 o 
  -9  12   6     1820.74     1924.63     81.37 o 
  -8  12   6       52.55       64.26     40.18 o 
  -7  12   6     2762.11     2493.12    104.14 o 
  -6  12   6      756.13      988.26     60.77 o 
  -5  12   6     5644.94     4953.87     98.60 o 
  -4  12   6      431.33      340.19     36.91 o 
  -3  12   6     1377.06     1514.39     57.76 o 
  -2  12   6      100.12       43.50     32.20 o 
  -1  12   6     7677.96     8087.80     91.91 o 
   0  12   6     1896.10     1929.68     70.64 o 
   1  12   6     2210.34     2455.87     69.74 o 
   2  12   6        7.14       43.87     33.01 o 
   3  12   6     5528.22     5228.48     89.36 o 
   4  12   6        2.55       29.68     32.90 o 
   5  12   6     1657.75     1779.48     96.99 o 
   6  12   6      723.44      748.98     72.24 o 
   7  12   6      286.57      155.86     51.56 o 
   8  12   6        8.22      -30.03     54.26 o 
   9  12   6      420.82      366.99     66.27 o 
  10  12   6      156.63      243.69    104.23 o 
 -13  13   6      512.33      633.93     81.11 o 
 -12  13   6        7.20        9.02     50.99 o 
 -11  13   6      519.34      469.50     60.24 o 
 -10  13   6      133.09       54.58     44.72 o 
  -9  13   6     2065.56     1986.20     86.82 o 
  -8  13   6       44.70       94.98     55.56 o 
  -7  13   6      128.21      178.63     55.32 o 
  -6  13   6       58.12       13.92     37.71 o 
  -5  13   6      268.65      292.97     42.95 o 
  -4  13   6      230.04      243.11     41.66 o 
  -3  13   6       29.00       23.36     36.40 o 
  -2  13   6       52.66       29.27     37.35 o 
  -1  13   6      133.19      234.17     35.92 o 
   0  13   6      594.45      655.57     41.97 o 
   1  13   6      435.42      374.97     41.47 o 
   2  13   6      448.16      417.41     52.14 o 
   3  13   6     1438.66     1219.89     74.31 o 
   4  13   6        0.36       11.00     41.51 o 
   5  13   6      446.85      388.88     59.97 o 
   6  13   6      155.86      113.60     53.25 o 
   7  13   6     1089.92      987.33    102.45 o 
   8  13   6       39.13       -8.25     93.88 o 
   9  13   6      963.34     1115.46    103.82 o 
  10  13   6      162.43       49.50     96.62 o 
 -13  14   6        4.80      101.37     72.48 o 
 -12  14   6      141.83       43.31     52.98 o 
 -11  14   6      201.66      185.15     57.38 o 
 -10  14   6        3.47      -39.77     45.93 o 
  -9  14   6     2338.37     2598.71     94.39 o 
  -8  14   6        3.44       -7.27     52.55 o 
  -7  14   6     1529.38     1895.05    104.23 o 
  -6  14   6      211.56      261.95     48.27 o 
  -5  14   6     5167.91     5065.01    106.16 o 
  -4  14   6      215.38      183.92     44.26 o 
  -3  14   6     3737.27     3471.11     91.10 o 
  -2  14   6        5.14       14.81     36.46 o 
  -1  14   6     2430.99     2319.89     89.89 o 
   0  14   6       17.72       22.82     38.57 o 
   1  14   6      849.80      924.65     65.28 o 
   2  14   6       25.56       12.82     39.82 o 
   3  14   6     1282.62     1332.51     72.97 o 
   4  14   6       57.36      120.01     44.42 o 
   5  14   6     1314.41     1059.18     93.61 o 
   6  14   6      176.21      100.96     57.67 o 
   7  14   6      294.95      261.96     65.41 o 
   8  14   6      181.53      120.98     67.21 o 
   9  14   6      128.04      221.62     70.33 o 
 -12  15   6       79.92       96.05     57.88 o 
 -11  15   6      690.32      755.70     69.47 o 
 -10  15   6      216.08      171.55     56.29 o 
  -9  15   6      698.42      783.96     67.69 o 
  -8  15   6     1300.53     1336.13    101.24 o 
  -7  15   6      192.04      182.86     62.90 o 
  -6  15   6     1207.51     1192.72     92.35 o 
  -5  15   6        0.39      -21.37     39.18 o 
  -4  15   6     1684.64     1627.18     74.07 o 
  -3  15   6       32.10       17.56     38.42 o 
  -2  15   6     2151.69     1987.81     80.56 o 
  -1  15   6       15.82       50.14     39.64 o 
   0  15   6     1492.14     1658.22     78.90 o 
   1  15   6        6.26       -8.87     42.43 o 
   2  15   6     2308.48     2680.40    101.85 o 
   3  15   6      409.42      626.77     60.66 o 
   4  15   6      426.46      531.90    159.44 o 
   5  15   6      220.98      272.44     63.46 o 
   6  15   6      452.11      229.37     67.09 o 
   7  15   6      311.84      313.05     73.50 o 
   8  15   6      188.82       60.66     72.10 o 
 -11  16   6       59.98       81.51     55.74 o 
 -10  16   6      361.76      459.33     63.89 o 
  -9  16   6      120.73       89.19     62.19 o 
  -8  16   6       13.13        4.92     59.85 o 
  -7  16   6       65.46       20.39     55.52 o 
  -6  16   6      243.19      209.04     60.87 o 
  -5  16   6      198.18      240.11     50.59 o 
  -4  16   6       58.70       36.30     43.68 o 
  -3  16   6      937.59     1047.51     72.46 o 
  -2  16   6       64.57       89.39     45.03 o 
  -1  16   6      116.01      128.92     45.26 o 
   0  16   6      112.29      121.94     54.31 o 
   1  16   6      205.45      122.17     46.31 o 
   2  16   6      185.07      110.05     47.30 o 
   3  16   6       74.54       46.09     47.34 o 
   4  16   6      189.49      111.83     65.83 o 
   5  16   6        1.04       -5.91     64.41 o 
   6  16   6     1380.91     1445.85    108.02 o 
   7  16   6      112.20      215.54     76.49 o 
 -10  17   6      819.85      690.06     69.11 o 
  -9  17   6       41.13       34.13     66.54 o 
  -8  17   6      673.87      620.10     78.95 o 
  -7  17   6       86.80       50.34     61.89 o 
  -6  17   6      868.12      901.38     86.61 o 
  -5  17   6        6.65       63.75     44.26 o 
  -4  17   6     2248.08     2391.41     91.74 o 
  -3  17   6       83.19      107.00     47.41 o 
  -2  17   6     3031.77     2955.97     97.99 o 
  -1  17   6       80.80       80.03     57.72 o 
   0  17   6     3645.28     3419.78    152.78 o 
   1  17   6        8.78      -12.69     47.53 o 
   2  17   6      690.85      612.01     70.47 o 
   3  17   6       68.69      125.43     52.30 o 
   4  17   6      984.51     1026.22     98.94 o 
   5  17   6       29.45        3.40     71.15 o 
   6  17   6      767.68      990.90    100.49 o 
  -8  18   6      289.68      378.35     78.00 o 
  -7  18   6      124.86       91.52     86.98 o 
  -6  18   6       32.61       12.39     59.63 o 
  -5  18   6      461.10      421.36     60.77 o 
  -4  18   6      175.77      144.70     51.03 o 
  -3  18   6      744.53      780.60     68.04 o 
  -2  18   6        5.94       33.03     49.65 o 
  -1  18   6      209.73      163.66     68.32 o 
   0  18   6       89.68      -44.62     61.60 o 
   1  18   6      296.56      313.16     72.51 o 
   2  18   6      168.38      214.01     57.18 o 
   3  18   6      303.86      231.08     76.90 o 
   4  18   6      367.16      593.08     89.90 o 
   5  18   6      160.37       72.94     74.23 o 
  -7  19   6       78.88       23.62     66.65 o 
  -6  19   6      696.60      710.12     88.14 o 
  -5  19   6      108.47       56.43     63.06 o 
  -4  19   6      777.16      699.77     68.25 o 
  -3  19   6        5.21      -46.36     52.40 o 
  -2  19   6      529.46      520.47     81.87 o 
  -1  19   6       51.65       31.32     63.42 o 
   0  19   6      522.94      427.54     79.64 o 
   1  19   6       63.71      -64.77     64.77 o 
   2  19   6      663.49      670.74     89.62 o 
   3  19   6       18.54        9.81     68.48 o 
  -3  20   6     1023.67      967.58     79.47 o 
  -2  20   6       13.47       11.85     70.91 o 
  -1  20   6      971.97     1132.48    101.93 o 
   0  20   6      103.92      228.00     81.77 o 
 -17   0   7      147.50      199.19    131.84 o 
 -15   0   7      239.83      100.90     95.67 o 
 -13   0   7     3153.12     3065.14    180.15 o 
 -11   0   7     2188.60     2296.00    154.68 o 
  -9   0   7     6648.62     6315.01    106.93 o 
  -7   0   7     3551.59     3383.22    159.68 o 
  -5   0   7    10539.39     9272.17    428.36 o 
  -3   0   7    41546.01    39008.00    409.08 o 
  -1   0   7    11240.09    11711.02    162.30 o 
   1   0   7    10541.16    11451.79    134.69 o 
   3   0   7      217.08      296.74     41.68 o 
   5   0   7     7827.62     7929.44    120.61 o 
   7   0   7     1783.35     1944.42     83.98 o 
   9   0   7        8.61       20.47     65.92 o 
  11   0   7        2.71       36.89     76.15 o 
  13   0   7        8.65        2.14     91.14 o 
 -17   1   7     2102.15     1850.37    133.45 o 
 -16   1   7      338.32      174.78     90.67 o 
 -15   1   7     2956.70     2971.34    141.58 o 
 -14   1   7      198.41      168.85     69.73 o 
 -13   1   7     2430.96     2411.05    128.86 o 
 -12   1   7     1266.20     1047.51     96.03 o 
 -11   1   7     2357.84     2559.82    117.80 o 
 -10   1   7     1083.69     1000.03     89.01 o 
  -9   1   7     1319.54     1256.84     48.62 o 
  -8   1   7      262.74      296.25     30.12 o 
  -7   1   7       15.55       34.24     24.21 o 
  -6   1   7      343.77      441.92     30.93 o 
  -5   1   7      186.29      239.69     26.47 o 
  -4   1   7        3.52       -7.10     28.10 o 
  -3   1   7     1537.87     1735.02     50.56 o 
  -2   1   7    11197.38    11223.64    118.78 o 
  -1   1   7     5580.06     5797.00     82.04 o 
   0   1   7       44.34       37.81     16.66 o 
   1   1   7     2487.24     2548.75     49.85 o 
   2   1   7     2439.54     2519.86     51.79 o 
   3   1   7     9409.15     8854.83     79.33 o 
   4   1   7     1732.22     1638.00     42.74 o 
   5   1   7     5675.18     5545.63     69.00 o 
   6   1   7       28.28       -5.04     22.41 o 
   7   1   7     6310.97     5899.96     83.94 o 
   8   1   7      526.98      514.83     62.01 o 
   9   1   7     2150.53     2194.60    102.04 o 
  10   1   7      431.92      446.30     67.97 o 
  11   1   7     2941.16     3028.13    127.22 o 
  12   1   7      242.47      227.78     88.41 o 
  13   1   7      774.17      608.39    109.95 o 
 -17   2   7       23.48      -13.35     86.16 o 
 -16   2   7       46.23      -20.58     72.26 o 
 -15   2   7      654.70      647.04     98.88 o 
 -14   2   7      816.50      921.96     96.52 o 
 -13   2   7      226.98      256.11     68.86 o 
 -12   2   7       51.66       56.46     77.82 o 
 -11   2   7     3969.07     4330.19    133.42 o 
 -10   2   7     4573.14     4351.89    161.32 o 
  -9   2   7     3313.66     3070.42     69.25 o 
  -8   2   7        5.48       24.32     25.15 o 
  -7   2   7     1509.15     1424.48     46.71 o 
  -6   2   7       28.08       20.61     22.41 o 
  -5   2   7     3941.64     4027.80     60.68 o 
  -4   2   7     4223.67     4272.51    138.15 o 
  -3   2   7     7842.85     7941.77    120.36 o 
  -2   2   7     5610.86     5824.41     55.17 o 
  -1   2   7    15526.54    15313.62    178.77 o 
   0   2   7       48.13       56.74     17.26 o 
   1   2   7     8212.59     7937.32    112.05 o 
   2   2   7     1465.47     1263.32     43.87 o 
   3   2   7     9844.75     9755.44    134.51 o 
   4   2   7     3533.81     3234.67     61.37 o 
   5   2   7     1821.82     1835.49     55.29 o 
   6   2   7     4282.07     4465.40    121.21 o 
   7   2   7      129.57       70.92     33.61 o 
   8   2   7      472.23      413.13     51.95 o 
   9   2   7      322.96      259.87     78.77 o 
  10   2   7     1562.59     1538.99    133.27 o 
  11   2   7      300.65      374.57     92.81 o 
  12   2   7      767.53      689.11     78.72 o 
  13   2   7       13.68      -12.85     64.79 o 
 -17   3   7      324.65      308.34    107.57 o 
 -16   3   7      117.72       71.80     81.14 o 
 -15   3   7      742.09      542.02     83.88 o 
 -14   3   7      117.90      117.19     70.41 o 
 -13   3   7      267.54      388.66     74.03 o 
 -12   3   7     1405.38     1518.43    103.26 o 
 -11   3   7       52.79       55.19     56.36 o 
 -10   3   7     3762.72     3665.86     90.74 o 
  -9   3   7      486.08      662.67     49.25 o 
  -8   3   7    12627.91    12769.20    103.99 o 
  -7   3   7     4776.05     4629.48     75.50 o 
  -6   3   7    12000.93    12334.37    156.40 o 
  -5   3   7     2096.62     2028.04     64.27 o 
  -4   3   7     7241.80     6610.53     70.25 o 
  -3   3   7     5666.43     5380.73     62.38 o 
  -2   3   7     5895.25     5860.93     56.95 o 
  -1   3   7     2914.42     2737.46     41.65 o 
   0   3   7     6127.11     5601.66     54.79 o 
   1   3   7     2842.82     2812.54     58.89 o 
   2   3   7      608.77      646.14     38.04 o 
   3   3   7     1920.81     2170.75     53.08 o 
   4   3   7     1670.42     1850.12     63.11 o 
   5   3   7        1.93        8.68     29.32 o 
   6   3   7      161.15      138.92     36.25 o 
   7   3   7     1473.66     1540.98     63.68 o 
   8   3   7     1019.68      949.61     71.49 o 
   9   3   7      264.64      318.59     53.80 o 
  10   3   7       15.67      -22.61     78.29 o 
  11   3   7     1616.54     1842.65    160.40 o 
  12   3   7       76.84       74.01     97.09 o 
  13   3   7      153.90      160.16    110.42 o 
 -17   4   7        8.70      -77.77     77.77 o 
 -16   4   7      713.00      930.60    104.26 o 
 -15   4   7       17.40      -64.23     69.10 o 
 -14   4   7      948.71     1016.05     98.07 o 
 -13   4   7      528.67      564.90     81.49 o 
 -12   4   7      214.82      187.61     66.93 o 
 -11   4   7       71.71      124.36     57.43 o 
 -10   4   7      311.39      421.45     48.33 o 
  -9   4   7       67.35      104.49     38.98 o 
  -8   4   7     1504.94     1470.40     53.08 o 
  -7   4   7     3582.61     3683.68     93.12 o 
  -6   4   7      189.01      133.31     26.93 o 
  -5   4   7     6610.17     6700.92     76.01 o 
  -4   4   7      431.63      441.86     28.60 o 
  -3   4   7      332.19      208.35     23.81 o 
  -2   4   7      187.06      157.18     19.77 o 
  -1   4   7     6265.34     6273.98     70.98 o 
   0   4   7    12646.60    12442.29    146.49 o 
   1   4   7     1100.44     1251.82     42.34 o 
   2   4   7     2624.56     2684.57     54.30 o 
   3   4   7       85.15      168.99     31.39 o 
   4   4   7     4901.82     4857.15     86.10 o 
   5   4   7      610.38      624.58     45.45 o 
   6   4   7     3488.04     3411.72     79.53 o 
   7   4   7      126.57      147.05     46.18 o 
   8   4   7     2624.85     2785.74    105.79 o 
   9   4   7       31.33       33.75     47.80 o 
  10   4   7     2356.92     2601.80    163.49 o 
  11   4   7      112.54      156.35     85.43 o 
  12   4   7     1036.41     1025.44    137.55 o 
 -16   5   7      274.47      356.85     90.41 o 
 -15   5   7       53.60       31.80     82.70 o 
 -14   5   7      523.18      372.33     81.29 o 
 -13   5   7        5.30       -6.33     58.95 o 
 -12   5   7     2766.44     2985.38    124.01 o 
 -11   5   7       46.50       82.54     57.65 o 
 -10   5   7     3580.94     4013.64     95.58 o 
  -9   5   7      299.88      360.70     44.62 o 
  -8   5   7    15328.63    15496.52    115.32 o 
  -7   5   7        1.48       -7.20     25.92 o 
  -6   5   7     2021.05     1956.52     70.21 o 
  -5   5   7     2181.66     2096.56     51.39 o 
  -4   5   7    11102.53    10916.94    102.84 o 
  -3   5   7     1144.16     1063.54     40.25 o 
  -2   5   7     2688.02     2580.17     72.06 o 
  -1   5   7       13.53       89.09     24.61 o 
   0   5   7    25541.57    24899.24    316.22 o 
   1   5   7     5659.49     5341.33     77.56 o 
   2   5   7    11005.09    10267.76    113.60 o 
   3   5   7       58.28       68.06     30.99 o 
   4   5   7     3112.54     2987.95     74.45 o 
   5   5   7      120.47       65.52     34.50 o 
   6   5   7      518.56      611.26     47.04 o 
   7   5   7      136.24       87.64     46.12 o 
   8   5   7      318.63      345.81     54.38 o 
   9   5   7      321.94      407.82     59.53 o 
  10   5   7        0.75      -13.43     52.28 o 
  11   5   7       97.94      103.04     90.67 o 
  12   5   7      153.55       76.87     98.52 o 
 -16   6   7      148.10      137.80     85.17 o 
 -15   6   7      171.27      180.50     78.79 o 
 -14   6   7      215.07      210.01     72.97 o 
 -13   6   7      329.15      309.65     77.01 o 
 -12   6   7     1027.17     1062.76     91.44 o 
 -11   6   7     3713.11     4048.49    128.75 o 
 -10   6   7      856.10      997.41    102.16 o 
  -9   6   7     2437.21     2530.36     80.38 o 
  -8   6   7      516.41      613.67     41.67 o 
  -7   6   7     6080.57     6094.15     85.67 o 
  -6   6   7      132.45      163.65     28.53 o 
  -5   6   7    10293.60     9698.59     90.09 o 
  -4   6   7     1107.77     1067.87     43.46 o 
  -3   6   7        3.06       -9.55     20.88 o 
  -2   6   7      319.84      363.80     24.21 o 
  -1   6   7     1241.98     1222.90     45.66 o 
   0   6   7     2192.95     2200.59     53.86 o 
   1   6   7      386.71      416.01     34.59 o 
   2   6   7     3679.12     3812.13     79.51 o 
   3   6   7     2558.84     2392.57     70.69 o 
   4   6   7     5599.11     6127.49     97.90 o 
   5   6   7      540.55      568.35     53.95 o 
   6   6   7     1665.49     1775.86     88.40 o 
   7   6   7       91.19       96.44     46.60 o 
   8   6   7      963.42      886.18     64.07 o 
   9   6   7      214.93       70.68     83.29 o 
  10   6   7     1080.56      976.88     87.69 o 
  11   6   7       64.55      163.82     60.25 o 
  12   6   7      394.30      562.34    117.80 o 
 -16   7   7       47.18       39.05     75.54 o 
 -15   7   7      375.07      347.72     80.85 o 
 -14   7   7      101.32      178.14     72.29 o 
 -13   7   7       66.64       48.01     63.46 o 
 -12   7   7     1138.28     1021.59    107.21 o 
 -11   7   7      122.19      142.16     44.10 o 
 -10   7   7      394.87      376.86     49.51 o 
  -9   7   7      204.60      265.93     49.61 o 
  -8   7   7      917.66      925.02     62.78 o 
  -7   7   7      202.13      247.50     31.85 o 
  -6   7   7     7124.22     7531.39     96.92 o 
  -5   7   7       64.23      101.24     26.56 o 
  -4   7   7     4408.12     4248.84     72.82 o 
  -3   7   7      887.44     1122.30     43.20 o 
  -2   7   7     2725.73     2497.81     46.19 o 
  -1   7   7      124.57      110.15     26.38 o 
   0   7   7     1375.65     1398.97     50.73 o 
   1   7   7     3935.74     3881.14     80.54 o 
   2   7   7     2026.33     2324.09     78.02 o 
   3   7   7     1213.69     1195.54     62.22 o 
   4   7   7      301.34      328.77     40.44 o 
   5   7   7      521.75      715.03     54.73 o 
   6   7   7       56.00       -0.90     43.13 o 
   7   7   7     2746.20     2886.49     81.40 o 
   8   7   7      159.13      183.59     41.44 o 
   9   7   7     1350.73     1492.35    139.69 o 
  10   7   7        5.68       21.64     51.86 o 
  11   7   7      832.02      824.25     82.84 o 
  12   7   7        0.04      -93.05     93.05 o 
 -16   8   7       20.18       -2.93     96.62 o 
 -15   8   7     1092.09     1051.00    103.31 o 
 -14   8   7       45.23       52.89     63.25 o 
 -13   8   7     3119.81     3229.08    132.18 o 
 -12   8   7      767.77      747.87     79.51 o 
 -11   8   7     4487.79     4508.39    106.45 o 
 -10   8   7      316.16      343.11     49.04 o 
  -9   8   7     6304.24     6415.04    111.65 o 
  -8   8   7      547.98      560.93     48.04 o 
  -7   8   7     3456.70     4017.40     72.45 o 
  -6   8   7      559.55      655.44     41.41 o 
  -5   8   7     8409.00     8317.69    133.12 o 
  -4   8   7      504.48      515.35     35.79 o 
  -3   8   7    14534.06    13709.52    190.95 o 
  -2   8   7       90.51      107.19     27.13 o 
  -1   8   7     7759.75     7473.73     89.73 o 
   0   8   7        0.36       -7.84     25.33 o 
   1   8   7     6180.07     5909.20     97.84 o 
   2   8   7     1006.58      999.39     59.53 o 
   3   8   7     1110.78     1147.26     63.56 o 
   4   8   7      793.37      740.04     55.13 o 
   5   8   7     4119.13     4148.90     91.06 o 
   6   8   7      445.64      453.69     45.47 o 
   7   8   7     1025.65     1142.62     64.84 o 
   8   8   7      656.31      603.06     53.38 o 
   9   8   7        7.35      -71.87     72.58 o 
  10   8   7       10.58        5.71     84.48 o 
  11   8   7      353.48      346.38     71.41 o 
 -15   9   7      472.38      492.95     90.55 o 
 -14   9   7       30.21       50.48     67.37 o 
 -13   9   7      276.22      353.74     69.53 o 
 -12   9   7     1113.68      966.22     90.87 o 
 -11   9   7     1264.91     1431.44     75.75 o 
 -10   9   7     1102.17     1087.49     70.07 o 
  -9   9   7     1896.17     1817.44     76.22 o 
  -8   9   7      182.27      165.60     42.02 o 
  -7   9   7     1282.89     1238.51     47.07 o 
  -6   9   7      156.55      124.29     29.54 o 
  -5   9   7      985.87      949.13     49.92 o 
  -4   9   7       46.42       82.03     34.43 o 
  -3   9   7      378.06      399.98     41.31 o 
  -2   9   7      454.49      426.11     35.92 o 
  -1   9   7     2397.46     2693.00     64.34 o 
   0   9   7      170.92      150.02     32.37 o 
   1   9   7      845.67      985.62     60.23 o 
   2   9   7       26.24       -7.92     31.96 o 
   3   9   7     3229.95     3267.28     86.18 o 
   4   9   7       40.08       63.60     30.26 o 
   5   9   7     2182.63     2207.28     68.53 o 
   6   9   7      674.79      657.60     52.20 o 
   7   9   7     1776.81     1595.17     72.08 o 
   8   9   7      281.01      302.58     48.85 o 
   9   9   7     1734.44     1624.21     77.88 o 
  10   9   7      120.37      170.87     91.86 o 
  11   9   7      823.72      912.88     86.78 o 
 -15  10   7       29.08       82.71    105.07 o 
 -14  10   7      425.12      474.22    136.96 o 
 -13  10   7      769.65      881.21     90.67 o 
 -12  10   7        2.86       29.11     53.47 o 
 -11  10   7     2412.71     2411.89     91.30 o 
 -10  10   7        3.74       12.05     41.17 o 
  -9  10   7     3157.68     3073.32     91.03 o 
  -8  10   7       22.16       11.22     36.35 o 
  -7  10   7     7333.04     7085.30     81.37 o 
  -6  10   7     1127.80     1189.39     47.39 o 
  -5  10   7     5060.67     4962.86     80.63 o 
  -4  10   7      317.51      266.28     34.53 o 
  -3  10   7    12141.31    12000.93    231.89 o 
  -2  10   7       54.88       15.71     31.78 o 
  -1  10   7     2511.60     2564.59     66.40 o 
   0  10   7     1971.15     2022.75     51.08 o 
   1  10   7     3394.97     3619.00     75.87 o 
   2  10   7      366.87      460.47     40.83 o 
   3  10   7      766.56      837.16     51.29 o 
   4  10   7     1318.53     1403.30     58.73 o 
   5  10   7      870.22      852.69     61.00 o 
   6  10   7     1161.94     1277.00     69.45 o 
   7  10   7      338.26      192.63     45.64 o 
   8  10   7       85.05       64.46     43.28 o 
   9  10   7       13.39       34.57     53.26 o 
  10  10   7      164.45       14.28     88.29 o 
  11  10   7       58.92      116.85     66.84 o 
 -14  11   7      753.47      836.42     93.54 o 
 -13  11   7      936.76      840.30     86.11 o 
 -12  11   7      582.60      619.35     85.31 o 
 -11  11   7       72.98       51.61     46.64 o 
 -10  11   7     3355.57     3441.75     99.64 o 
  -9  11   7      252.74      293.49     47.66 o 
  -8  11   7      905.10      845.99     60.40 o 
  -7  11   7      598.08      595.84     39.86 o 
  -6  11   7     1970.07     2069.55     55.00 o 
  -5  11   7      911.10      903.37     49.49 o 
  -4  11   7      459.72      521.38     44.54 o 
  -3  11   7       37.36       38.96     28.98 o 
  -2  11   7     6122.92     5722.79    150.65 o 
  -1  11   7     1834.50     1634.88     53.97 o 
   0  11   7     2555.10     2352.79     59.57 o 
   1  11   7      786.98      735.98     49.40 o 
   2  11   7     2156.75     1977.27     63.86 o 
   3  11   7     1133.93      950.31     55.38 o 
   4  11   7     1572.11     1593.85     64.14 o 
   5  11   7     1329.20     1324.42     70.06 o 
   6  11   7      144.63      211.16     46.31 o 
   7  11   7     1308.23     1399.50     73.64 o 
   8  11   7      365.59      382.58     66.01 o 
   9  11   7      420.86      650.53     74.15 o 
  10  11   7       92.26        0.71     94.48 o 
 -14  12   7      369.23      554.20    113.63 o 
 -13  12   7       65.19      130.49     65.26 o 
 -12  12   7      528.26      381.53     60.83 o 
 -11  12   7      510.10      457.75     57.36 o 
 -10  12   7      385.41      423.21     54.29 o 
  -9  12   7      134.95      251.49     47.84 o 
  -8  12   7      523.35      601.91     55.51 o 
  -7  12   7      228.27      328.85     46.94 o 
  -6  12   7      231.64      161.42     34.92 o 
  -5  12   7      302.70      239.92     37.17 o 
  -4  12   7      254.49      286.27     37.18 o 
  -3  12   7      869.99      794.64     52.60 o 
  -2  12   7     1193.21     1384.40     58.28 o 
  -1  12   7     2570.53     2387.10     60.94 o 
   0  12   7     2135.30     2257.26     60.66 o 
   1  12   7       81.35       91.91     35.04 o 
   2  12   7     1465.11     1493.65     62.43 o 
   3  12   7     1452.65     1410.20     61.97 o 
   4  12   7     3136.10     2998.84     78.24 o 
   5  12   7        4.92      -20.08     39.57 o 
   6  12   7      536.46      470.01     76.17 o 
   7  12   7        0.71        6.57     53.32 o 
   8  12   7      956.92      860.84     79.06 o 
   9  12   7       12.32       53.53     64.07 o 
  10  12   7     1032.44     1008.31    136.12 o 
 -13  13   7       28.50      130.93     68.05 o 
 -12  13   7      227.82      206.24     62.86 o 
 -11  13   7       28.29       52.28     47.98 o 
 -10  13   7     1382.97     1417.87     80.62 o 
  -9  13   7      131.79      122.77     45.79 o 
  -8  13   7     3792.08     4048.88    104.82 o 
  -7  13   7      338.95      298.01     61.21 o 
  -6  13   7     3235.88     3002.53     87.12 o 
  -5  13   7       44.88      136.61     41.29 o 
  -4  13   7     2232.07     2095.10     64.39 o 
  -3  13   7      324.91      348.20     41.24 o 
  -2  13   7     2434.92     2489.31     70.11 o 
  -1  13   7        0.07       25.28     29.91 o 
   0  13   7     2597.05     2873.68     68.63 o 
   1  13   7       30.21       36.10     35.71 o 
   2  13   7     2117.60     2384.04     72.75 o 
   3  13   7       49.49       77.56     36.14 o 
   4  13   7      900.98      936.32     59.72 o 
   5  13   7      144.70      137.14     58.27 o 
   6  13   7      219.02      125.27     58.62 o 
   7  13   7        0.06      -52.21     52.21 o 
   8  13   7       11.13      -27.14     61.67 o 
   9  13   7       16.87       16.44     63.57 o 
 -12  14   7      490.48      500.78     66.12 o 
 -11  14   7       47.47       11.65     49.95 o 
 -10  14   7      628.82      593.18     62.39 o 
  -9  14   7      479.65      668.47     64.85 o 
  -8  14   7       47.33      -18.56     43.60 o 
  -7  14   7       75.85      133.40     55.22 o 
  -6  14   7       23.27       45.24     41.65 o 
  -5  14   7      330.59      368.08     47.91 o 
  -4  14   7      138.31        0.75     39.74 o 
  -3  14   7       94.85      112.03     44.18 o 
  -2  14   7      811.70      703.11     59.32 o 
  -1  14   7      246.47      319.73     40.70 o 
   0  14   7     1332.62     1423.08     65.30 o 
   1  14   7      293.86      266.86     42.47 o 
   2  14   7     1330.58     1283.54     76.55 o 
   3  14   7      415.28      479.64     56.44 o 
   4  14   7     1297.24     1252.45     95.20 o 
   5  14   7        0.05        9.31     53.04 o 
   6  14   7     1136.21     1134.82     93.85 o 
   7  14   7        2.64       42.70     63.05 o 
   8  14   7     1172.60     1427.41    105.21 o 
 -12  15   7       99.72      127.28     60.67 o 
 -11  15   7       99.49      135.13     54.89 o 
 -10  15   7      669.85      474.96     63.36 o 
  -9  15   7        7.75      -20.24     49.44 o 
  -8  15   7      253.64      259.13     63.83 o 
  -7  15   7       74.75       76.52     60.98 o 
  -6  15   7     1363.98     1626.16     79.82 o 
  -5  15   7       10.06       14.24     41.30 o 
  -4  15   7     1233.81     1309.19     71.36 o 
  -3  15   7     1068.78     1003.40     64.06 o 
  -2  15   7     1427.01     1544.14     74.03 o 
  -1  15   7     1088.70     1307.84     70.23 o 
   0  15   7      532.66      397.92     51.82 o 
   1  15   7      707.18      783.56     63.48 o 
   2  15   7      546.55      478.67     56.05 o 
   3  15   7      233.81      175.28     49.31 o 
   4  15   7      160.07       42.99     56.18 o 
   5  15   7      651.32      463.13     75.47 o 
   6  15   7       71.35      126.65     86.39 o 
   7  15   7      271.06      204.32     68.96 o 
 -11  16   7      965.52      859.47     77.76 o 
 -10  16   7      252.46      344.24     62.37 o 
  -9  16   7     1063.77      974.33     91.22 o 
  -8  16   7       38.44       73.61     66.06 o 
  -7  16   7      558.14      535.03     76.45 o 
  -6  16   7       29.35       36.54     54.79 o 
  -5  16   7      674.03      735.65     62.95 o 
  -4  16   7       58.07      105.08     45.47 o 
  -3  16   7     1382.61     1268.22     75.86 o 
  -2  16   7       58.43       18.29     44.99 o 
  -1  16   7     2078.85     2111.35     87.84 o 
   0  16   7       93.02      159.73     62.88 o 
   1  16   7     1158.75     1265.68     79.75 o 
   2  16   7      474.25      504.04     61.63 o 
   3  16   7      489.68      527.82     84.41 o 
   4  16   7      207.05      239.90     70.10 o 
   5  16   7      410.28      300.60     73.92 o 
   6  16   7      237.33      195.97     72.52 o 
  -9  17   7        0.24      -18.89     68.95 o 
  -8  17   7        2.44       21.98     62.38 o 
  -7  17   7       15.76       16.34     60.20 o 
  -6  17   7       91.76       -1.15     61.74 o 
  -5  17   7      134.17      186.76     51.53 o 
  -4  17   7        2.09       55.46     45.51 o 
  -3  17   7        8.92      -14.97     43.32 o 
  -2  17   7       21.26       -6.45     45.04 o 
  -1  17   7      842.23      562.34     72.32 o 
   0  17   7       47.48       57.11     57.51 o 
   1  17   7      916.22      841.53     67.67 o 
   2  17   7        4.68      -23.45     49.69 o 
   3  17   7      410.45      504.06     63.39 o 
   4  17   7      127.72       83.25     67.73 o 
   5  17   7     1642.00     1890.48    124.71 o 
  -8  18   7       43.88       28.91     69.70 o 
  -7  18   7     1219.17     1160.94    103.98 o 
  -6  18   7       12.90       92.37     66.54 o 
  -5  18   7      877.76     1049.36     78.71 o 
  -4  18   7       25.97      -11.74     50.67 o 
  -3  18   7     1730.66     1832.89     90.27 o 
  -2  18   7      319.37      176.97     56.48 o 
  -1  18   7      883.78      855.48     86.31 o 
   0  18   7        0.06      -64.09     64.09 o 
   1  18   7     1018.17      740.23     86.78 o 
   2  18   7      216.48      228.14     59.93 o 
   3  18   7      452.53      357.75     78.68 o 
   4  18   7       40.95       27.74     71.16 o 
  -6  19   7      975.67      887.23     95.38 o 
  -5  19   7       89.31      119.82     69.90 o 
  -4  19   7      691.61      684.95     67.13 o 
  -3  19   7      171.46      166.68     57.76 o 
  -2  19   7      619.97      813.74    148.02 o 
  -1  19   7      217.09      185.34     75.20 o 
   0  19   7       73.42       18.79     70.59 o 
   1  19   7      396.81      401.20     81.43 o 
   2  19   7      371.36      267.72     82.92 o 
 -16   0   8     2156.59     1701.29    191.33 o 
 -14   0   8     1829.43     1993.05    174.20 o 
 -12   0   8     1710.39     1403.11    140.64 o 
 -10   0   8      805.70      813.40    107.57 o 
  -8   0   8      818.27      779.18     66.78 o 
  -6   0   8     1766.16     1576.20     88.05 o 
  -4   0   8      379.53      227.37     38.83 o 
  -2   0   8       85.71      104.39     23.26 o 
   0   0   8      317.30      339.51     39.45 o 
   2   0   8     3338.29     3362.63    120.06 o 
   4   0   8     7446.03     7248.29    165.75 o 
   6   0   8     9928.01    10118.33    152.41 o 
   8   0   8     3878.59     3990.39    168.25 o 
  10   0   8     2609.32     2677.47    163.25 o 
  12   0   8     1078.90     1141.81    144.69 o 
 -17   1   8        0.80      -28.32    113.28 o 
 -16   1   8      239.30      138.10     82.84 o 
 -15   1   8       19.71      -23.48     68.92 o 
 -14   1   8     2347.45     2413.01    129.72 o 
 -13   1   8      446.53      497.31     78.08 o 
 -12   1   8     1268.37     1497.53    106.34 o 
 -11   1   8      865.98      993.17     96.26 o 
 -10   1   8     4344.60     4577.84    170.03 o 
  -9   1   8      955.19      898.62     48.37 o 
  -8   1   8     1126.81     1201.65     51.03 o 
  -7   1   8        0.13        1.12     25.62 o 
  -6   1   8     4262.14     4228.52     67.60 o 
  -5   1   8      342.53      311.11     32.97 o 
  -4   1   8    10651.01    10117.90    123.45 o 
  -3   1   8     2008.61     2247.87     48.29 o 
  -2   1   8     5144.12     5011.37     56.25 o 
  -1   1   8     5060.41     5034.95     71.61 o 
   0   1   8      955.92      994.52     34.13 o 
   1   1   8      137.52      232.65     26.48 o 
   2   1   8     1262.12     1381.43     48.22 o 
   3   1   8     4806.87     4464.84     70.69 o 
   4   1   8     1423.52     1578.23     53.25 o 
   5   1   8       71.21       54.90     28.18 o 
   6   1   8      777.63      759.02     46.13 o 
   7   1   8      364.61      324.77     43.12 o 
   8   1   8       59.39       34.68     48.28 o 
   9   1   8       34.77       13.01     49.08 o 
  10   1   8      185.64      233.63     60.82 o 
  11   1   8       31.48       -7.15     56.80 o 
  12   1   8      181.23      133.72     69.66 o 
 -17   2   8      329.10      187.77     91.62 o 
 -16   2   8      542.17      507.29     95.64 o 
 -15   2   8      694.09      672.54     92.05 o 
 -14   2   8      523.71      458.49     80.94 o 
 -13   2   8     1067.57     1112.39    100.54 o 
 -12   2   8      808.43      901.03     87.38 o 
 -11   2   8     2574.92     2552.69    213.46 o 
 -10   2   8       20.39       84.28     40.62 o 
  -9   2   8     3551.35     3573.55     68.35 o 
  -8   2   8     3386.47     3359.31     71.71 o 
  -7   2   8     3218.22     3427.62     63.21 o 
  -6   2   8     1395.98     1230.61     47.05 o 
  -5   2   8     6586.35     5761.68    130.01 o 
  -4   2   8       38.52       98.81     33.19 o 
  -3   2   8     4155.76     4152.30     60.79 o 
  -2   2   8     4563.98     4126.17     45.33 o 
  -1   2   8     1634.31     1614.60     43.03 o 
   0   2   8     7158.66     6983.35     95.35 o 
   1   2   8       77.93       54.04     22.56 o 
   2   2   8     7797.00     7566.66     82.49 o 
   3   2   8      906.51      953.00     45.29 o 
   4   2   8     2374.27     2325.40     59.00 o 
   5   2   8      113.98      127.86     30.15 o 
   6   2   8     1362.90     1400.41     54.59 o 
   7   2   8      594.59      574.49     48.11 o 
   8   2   8     1651.68     1711.84     90.69 o 
   9   2   8       20.66       12.91     49.40 o 
  10   2   8      542.42      583.59     73.12 o 
  11   2   8      477.09      716.07     82.35 o 
  12   2   8      762.12      779.93     89.72 o 
 -17   3   8      837.61      774.32    109.00 o 
 -16   3   8       81.18       22.03     80.44 o 
 -15   3   8     1041.07     1038.88    108.01 o 
 -14   3   8        4.75      -59.19     66.74 o 
 -13   3   8      660.26      870.91     87.08 o 
 -12   3   8      259.50      317.36     70.07 o 
 -11   3   8       38.46       43.74     57.77 o 
 -10   3   8     2438.02     2265.03     77.68 o 
  -9   3   8      201.52      212.17     33.34 o 
  -8   3   8      218.58      228.18     32.07 o 
  -7   3   8     2345.50     2525.36    106.14 o 
  -6   3   8     8118.05     8260.93     96.01 o 
  -5   3   8     1281.13     1172.61     55.27 o 
  -4   3   8       50.71       83.61     24.32 o 
  -3   3   8     1364.75     1374.82     45.38 o 
  -2   3   8      643.19      841.96     40.17 o 
  -1   3   8     5050.93     4959.94     54.29 o 
   0   3   8     2734.60     2446.30     44.50 o 
   1   3   8      571.12      615.60     39.62 o 
   2   3   8      309.16      260.44     28.83 o 
   3   3   8     4496.39     4436.14     88.10 o 
   4   3   8     2958.55     2977.22     64.48 o 
   5   3   8     4960.05     4821.80     77.81 o 
   6   3   8        0.39      -14.62     29.55 o 
   7   3   8     4000.90     3994.51     75.76 o 
   8   3   8      187.64      203.72     54.37 o 
   9   3   8     2872.10     3041.18    115.81 o 
  10   3   8      221.32      173.43     59.48 o 
  11   3   8     1558.72     1634.92    108.83 o 
  12   3   8       65.18       57.79     67.54 o 
 -17   4   8      831.17      897.60    117.47 o 
 -16   4   8      126.37       24.77     81.84 o 
 -15   4   8      889.51      783.85     95.11 o 
 -14   4   8      102.54       79.41     73.93 o 
 -13   4   8      560.43      536.85     83.23 o 
 -12   4   8      331.21      340.83     71.52 o 
 -11   4   8     1164.01     1367.01    111.13 o 
 -10   4   8      276.36      248.20     60.13 o 
  -9   4   8     7245.94     7186.34    112.64 o 
  -8   4   8     1800.94     2011.33     58.65 o 
  -7   4   8    17651.00    17594.46    328.83 o 
  -6   4   8       23.28       50.81     25.63 o 
  -5   4   8     2964.22     2878.69     78.80 o 
  -4   4   8       49.27       40.19     23.28 o 
  -3   4   8     8218.26     7883.74     77.49 o 
  -2   4   8      225.06      230.40     27.71 o 
  -1   4   8     4613.12     4183.51     71.40 o 
   0   4   8     2803.04     2935.02     98.00 o 
   1   4   8     6579.67     6192.46     98.65 o 
   2   4   8       43.70       71.57     25.61 o 
   3   4   8     1187.76     1241.39     50.70 o 
   4   4   8        2.38      -25.32     25.69 o 
   5   4   8       32.48       12.07     28.10 o 
   6   4   8      502.06      582.22     47.85 o 
   7   4   8       26.07       37.29     45.02 o 
   8   4   8      102.15      138.26     76.15 o 
   9   4   8      122.22      118.27     75.44 o 
  10   4   8      293.78      187.76     87.10 o 
  11   4   8        3.75      -14.75     86.86 o 
  12   4   8       95.67       67.97     65.66 o 
 -16   5   8       21.97      -57.84     77.11 o 
 -15   5   8      283.95      315.96     82.17 o 
 -14   5   8       60.02       69.31     66.09 o 
 -13   5   8      236.01      234.24     71.75 o 
 -12   5   8       38.67       51.53     62.70 o 
 -11   5   8        8.97      -53.68     53.68 o 
 -10   5   8      253.88      328.03     48.77 o 
  -9   5   8      737.85      745.37     57.86 o 
  -8   5   8      469.56      515.00     37.71 o 
  -7   5   8       33.30       31.16     27.98 o 
  -6   5   8     3349.10     3337.96     63.98 o 
  -5   5   8      852.03      875.48     58.60 o 
  -4   5   8       28.38       38.74     23.03 o 
  -3   5   8      902.31      762.84     38.85 o 
  -2   5   8     1846.93     1923.61     52.41 o 
  -1   5   8     8113.44     7392.82     95.63 o 
   0   5   8      378.97      392.28     27.60 o 
   1   5   8    21794.82    21476.99    275.65 o 
   2   5   8      580.01      559.12     37.37 o 
   3   5   8     4193.01     4682.87     89.79 o 
   4   5   8      343.81      346.07     41.36 o 
   5   5   8     6323.45     6590.88    116.64 o 
   6   5   8      646.42      795.93     74.60 o 
   7   5   8     2025.32     2308.27     98.10 o 
   8   5   8      132.99      184.36     56.12 o 
   9   5   8     2506.05     2891.65    176.10 o 
  10   5   8       65.59       10.00     87.10 o 
  11   5   8      529.38      558.05    116.37 o 
  12   5   8        6.30       49.26     97.09 o 
 -16   6   8      820.73      943.11    106.32 o 
 -15   6   8       86.77      -33.61     77.46 o 
 -14   6   8      316.39      262.80     77.53 o 
 -13   6   8     1474.63     1477.58    103.94 o 
 -12   6   8       79.08      144.95     69.85 o 
 -11   6   8     1293.02     1398.41     76.71 o 
 -10   6   8     4503.39     4800.86    101.51 o 
  -9   6   8     2306.22     2421.44     80.95 o 
  -8   6   8     1440.23     1376.29     55.67 o 
  -7   6   8     5504.86     5464.70     93.53 o 
  -6   6   8      595.05      623.27     39.11 o 
  -5   6   8     2382.26     2265.71     56.13 o 
  -4   6   8        0.20       30.05     23.57 o 
  -3   6   8      841.11      816.18     41.47 o 
  -2   6   8     2225.55     2197.10     57.12 o 
  -1   6   8     1361.63     1323.03     49.10 o 
   0   6   8     4215.60     3974.30     69.38 o 
   1   6   8     6891.85     6501.37    141.11 o 
   2   6   8     1228.62     1205.18     61.47 o 
   3   6   8      221.12      150.92     37.76 o 
   4   6   8     1338.39     1422.66     68.35 o 
   5   6   8      336.13      317.31     41.16 o 
   6   6   8      834.70      945.11     78.07 o 
   7   6   8       18.87       -0.16     47.19 o 
   8   6   8     2634.35     2863.81    111.67 o 
   9   6   8       12.17       -0.47     46.60 o 
  10   6   8      599.01      641.35    110.42 o 
  11   6   8       35.26       32.84     91.86 o 
 -16   7   8      619.24      661.74     99.17 o 
 -15   7   8       58.61        3.50     72.05 o 
 -14   7   8      292.95      261.31     74.71 o 
 -13   7   8      290.94      250.53     72.44 o 
 -12   7   8      433.42      510.66     71.31 o 
 -11   7   8        2.16       15.19     42.67 o 
 -10   7   8      992.55     1102.98     69.53 o 
  -9   7   8      295.04      386.03     46.56 o 
  -8   7   8     3250.20     3084.35     81.98 o 
  -7   7   8     3078.45     2945.37     65.31 o 
  -6   7   8    14450.77    14593.57    116.70 o 
  -5   7   8      932.99      927.19     46.66 o 
  -4   7   8     4469.20     4017.12     65.68 o 
  -3   7   8       62.57       96.09     31.28 o 
  -2   7   8     4356.07     4216.27     97.85 o 
  -1   7   8        9.40        3.36     26.11 o 
   0   7   8     2156.44     2079.80     59.00 o 
   1   7   8      376.87      431.26     42.26 o 
   2   7   8      296.38      281.70     40.16 o 
   3   7   8     5714.09     5878.25    102.12 o 
   4   7   8      501.02      459.87     46.06 o 
   5   7   8     2937.09     2753.00     80.12 o 
   6   7   8        1.10      -44.01     44.01 o 
   7   7   8     1731.32     1656.94     94.68 o 
   8   7   8       41.36       87.09     41.70 o 
   9   7   8     1446.12     1224.15    140.17 o 
  10   7   8        5.43       28.25     56.77 o 
  11   7   8      400.54      579.95    126.84 o 
 -16   8   8      468.54      269.96     83.83 o 
 -15   8   8      122.65       86.13     72.31 o 
 -14   8   8      280.94      240.09     75.98 o 
 -13   8   8        5.33      -28.50     60.59 o 
 -12   8   8      401.42      401.21     71.59 o 
 -11   8   8       49.22       68.13     44.31 o 
 -10   8   8      414.40      413.95     57.01 o 
  -9   8   8       57.68      116.17     42.65 o 
  -8   8   8      364.53      448.29     45.86 o 
  -7   8   8        4.97       11.99     28.25 o 
  -6   8   8       77.41       48.26     28.67 o 
  -5   8   8      835.38      887.75     48.38 o 
  -4   8   8     5137.29     4493.43     87.37 o 
  -3   8   8      406.97      473.01     53.32 o 
  -2   8   8      919.22      928.11     48.56 o 
  -1   8   8      511.17      458.33     37.85 o 
   0   8   8     7231.50     7218.96     92.30 o 
   1   8   8      240.16      325.88     48.54 o 
   2   8   8     3383.88     3306.90    106.62 o 
   3   8   8      475.23      509.10     46.04 o 
   4   8   8     1558.15     1991.98     73.58 o 
   5   8   8       23.87       24.49     37.22 o 
   6   8   8     4596.17     4884.33    104.44 o 
   7   8   8       32.14       35.38     38.37 o 
   8   8   8     2711.01     2502.15     84.07 o 
   9   8   8        9.70      -43.07     79.48 o 
  10   8   8      815.70      605.51     74.17 o 
  11   8   8        0.12      -47.12     92.57 o 
 -15   9   8      253.36      213.38     78.32 o 
 -14   9   8      667.24      761.59     86.13 o 
 -13   9   8        4.88       -8.30     86.27 o 
 -12   9   8     1994.91     2200.86    113.67 o 
 -11   9   8      518.15      497.37     55.65 o 
 -10   9   8      823.63      867.60     64.49 o 
  -9   9   8        0.09      -23.58     36.04 o 
  -8   9   8     7110.58     7163.07    115.81 o 
  -7   9   8      320.92      330.02     36.65 o 
  -6   9   8     5386.94     5587.32     83.83 o 
  -5   9   8     1155.54     1175.52     51.18 o 
  -4   9   8     8220.00     8307.87    114.53 o 
  -3   9   8       31.51       13.46     32.99 o 
  -2   9   8     3232.97     2856.04     66.69 o 
  -1   9   8       24.13        9.34     28.40 o 
   0   9   8     1378.98     1299.01     56.11 o 
   1   9   8      463.55      369.82     44.49 o 
   2   9   8     1098.45     1130.85     64.06 o 
   3   9   8      713.66      715.87     55.71 o 
   4   9   8      126.47      164.90     40.11 o 
   5   9   8      239.62      297.34     47.74 o 
   6   9   8     2059.40     2151.75     78.43 o 
   7   9   8        3.25       -7.47     39.78 o 
   8   9   8       37.11       60.17     44.21 o 
   9   9   8        0.08      -17.85     75.68 o 
  10   9   8       44.80       77.10     98.28 o 
 -15  10   8      128.99      174.37    131.01 o 
 -14  10   8     1172.05     1075.58    212.87 o 
 -13  10   8      284.77      364.43     70.71 o 
 -12  10   8        6.84       28.56     61.25 o 
 -11  10   8      868.85      903.86     67.27 o 
 -10  10   8      345.23      389.13     54.10 o 
  -9  10   8      789.43      767.53     58.82 o 
  -8  10   8       54.08      -19.86     39.62 o 
  -7  10   8      235.77      263.93     32.51 o 
  -6  10   8      296.53      236.29     35.50 o 
  -5  10   8     1499.49     1566.87     71.92 o 
  -4  10   8      327.77      492.42     47.59 o 
  -3  10   8      811.51      818.53     68.91 o 
  -2  10   8     1065.97     1222.18     56.10 o 
  -1  10   8     1257.46     1321.70     58.90 o 
   0  10   8      584.32      620.77     44.05 o 
   1  10   8       63.75      111.61     39.07 o 
   2  10   8      924.67      974.69     64.55 o 
   3  10   8       23.05        9.87     33.37 o 
   4  10   8     3109.03     2933.45     75.27 o 
   5  10   8       13.22       -5.06     39.05 o 
   6  10   8     2526.75     2183.66     81.82 o 
   7  10   8       92.12       42.96     43.51 o 
   8  10   8     1600.53     1663.94     81.79 o 
   9  10   8       45.41       53.07     91.86 o 
  10  10   8     1248.97     1783.16    163.97 o 
 -14  11   8       58.54      152.37     73.28 o 
 -13  11   8      494.52      568.76     81.38 o 
 -12  11   8        4.80        5.15     55.45 o 
 -11  11   8       77.28      109.02     49.95 o 
 -10  11   8      651.21      761.80     60.72 o 
  -9  11   8       47.11       72.48     43.71 o 
  -8  11   8      304.49      246.08     45.74 o 
  -7  11   8     1058.16     1128.16     49.72 o 
  -6  11   8      736.51      685.50     46.02 o 
  -5  11   8     1317.83     1430.66     58.57 o 
  -4  11   8     2791.80     2770.10     69.59 o 
  -3  11   8      748.80      827.12     50.63 o 
  -2  11   8     1826.67     2009.77     65.56 o 
  -1  11   8     2261.55     2013.11     58.36 o 
   0  11   8     2225.36     2504.21     63.17 o 
   1  11   8     1897.44     1911.69     66.15 o 
   2  11   8      509.30      610.65     45.63 o 
   3  11   8     5739.88     5521.77     93.94 o 
   4  11   8      695.55      678.06     48.80 o 
   5  11   8     1254.11     1298.24     71.81 o 
   6  11   8       66.86      130.71     45.83 o 
   7  11   8     1079.26      942.40     72.37 o 
   8  11   8        0.08      -26.12     46.68 o 
   9  11   8      356.78      325.90     69.87 o 
 -14  12   8      199.91      349.04     77.22 o 
 -13  12   8      709.73      744.05     89.77 o 
 -12  12   8        5.25       59.71     49.73 o 
 -11  12   8     1366.37     1549.80     84.16 o 
 -10  12   8       13.92       93.05     45.76 o 
  -9  12   8     2646.62     2858.41     92.96 o 
  -8  12   8      544.50      442.86     52.67 o 
  -7  12   8     4171.55     4105.35     81.60 o 
  -6  12   8      207.16      291.73     38.65 o 
  -5  12   8      821.61      736.26     50.46 o 
  -4  12   8      485.27      578.51     44.09 o 
  -3  12   8     1518.11     1540.97     59.62 o 
  -2  12   8      519.85      577.57     43.99 o 
  -1  12   8      406.91      509.10     40.87 o 
   0  12   8       11.84        2.63     29.02 o 
   1  12   8     1441.91     1521.05     63.08 o 
   2  12   8       20.04        7.30     34.70 o 
   3  12   8      680.90      710.87     50.08 o 
   4  12   8      426.28      390.67     45.89 o 
   5  12   8        6.80       20.42     44.20 o 
   6  12   8      230.32      218.01     50.16 o 
   7  12   8        0.45      -38.38     45.95 o 
   8  12   8      152.49      202.63     67.49 o 
   9  12   8       65.81       55.99     65.18 o 
 -13  13   8       74.61       12.28     65.02 o 
 -12  13   8       29.27       31.39     53.59 o 
 -11  13   8      289.11      235.44     51.92 o 
 -10  13   8       40.47       26.16     47.98 o 
  -9  13   8        0.72       -4.84     43.53 o 
  -8  13   8      222.10      252.17     61.12 o 
  -7  13   8       42.20      -12.01     52.63 o 
  -6  13   8      363.70      266.47     40.36 o 
  -5  13   8       25.34      -15.78     33.35 o 
  -4  13   8       49.00       80.54     35.25 o 
  -3  13   8      653.45      788.62     51.37 o 
  -2  13   8      283.87      143.58     36.78 o 
  -1  13   8     1615.20     1839.61     59.98 o 
   0  13   8      238.84      149.00     38.32 o 
   1  13   8     4506.00     4530.25     92.41 o 
   2  13   8       52.60       47.92     37.95 o 
   3  13   8     2552.38     2414.49     76.57 o 
   4  13   8      112.16      157.18     49.01 o 
   5  13   8     2323.57     2098.94     85.62 o 
   6  13   8       18.78       28.74     64.14 o 
   7  13   8     1224.12     1197.28     97.15 o 
   8  13   8       27.72      -29.96     62.69 o 
 -12  14   8      101.81       62.91     55.73 o 
 -11  14   8     1362.29     1322.63     92.88 o 
 -10  14   8        4.54       14.56     49.22 o 
  -9  14   8     1386.15     1432.45    103.40 o 
  -8  14   8        0.00       -4.96     58.08 o 
  -7  14   8     1590.95     1663.03    101.37 o 
  -6  14   8        1.92        7.51     40.97 o 
  -5  14   8     1727.12     1749.46     65.86 o 
  -4  14   8       44.81       36.21     34.23 o 
  -3  14   8     2440.72     2480.17     73.66 o 
  -2  14   8     1650.92     1548.68     65.68 o 
  -1  14   8      915.62     1007.36     58.97 o 
   0  14   8      980.60      750.32     54.02 o 
   1  14   8      530.65      597.84     50.67 o 
   2  14   8     1036.73      936.60     58.83 o 
   3  14   8      199.14      192.25     42.48 o 
   4  14   8      150.97       75.23     64.45 o 
   5  14   8      148.68       54.01     64.44 o 
   6  14   8      148.79      169.97     62.58 o 
   7  14   8      245.94      247.96     68.70 o 
 -11  15   8      142.90       82.81    107.80 o 
 -10  15   8     1238.00     1297.45    108.42 o 
  -9  15   8      360.09      335.52     75.16 o 
  -8  15   8      878.63     1003.65     89.27 o 
  -7  15   8       48.50       79.91     58.37 o 
  -6  15   8      820.49      958.63     70.09 o 
  -5  15   8      100.42      109.69     44.28 o 
  -4  15   8      486.68      529.98     55.67 o 
  -3  15   8      710.85      615.44     59.06 o 
  -2  15   8        0.70       10.88     44.48 o 
  -1  15   8       63.73       75.70     45.57 o 
   0  15   8      360.27      385.39     55.26 o 
   1  15   8      452.39      369.23     55.45 o 
   2  15   8       60.34      155.32     53.36 o 
   3  15   8     1118.49     1278.87     84.43 o 
   4  15   8        8.61        7.71     66.63 o 
   5  15   8      485.15      527.42     75.44 o 
   6  15   8       73.56       61.02     67.31 o 
   7  15   8      819.55      906.51     93.23 o 
 -10  16   8       52.36       51.05     70.43 o 
  -9  16   8      225.16      130.64     85.67 o 
  -8  16   8       18.67        9.87     62.84 o 
  -7  16   8       20.42        8.99     59.78 o 
  -6  16   8       97.71       84.96     59.74 o 
  -5  16   8     1016.75      941.64     69.19 o 
  -4  16   8      399.03      335.76     52.19 o 
  -3  16   8       59.39       26.69     43.47 o 
  -2  16   8      547.60      543.32     57.81 o 
  -1  16   8      418.17      440.31     65.37 o 
   0  16   8     2144.00     2104.41    108.12 o 
   1  16   8       80.90      -20.64     43.62 o 
   2  16   8      718.58      710.76     63.48 o 
   3  16   8        3.40       34.73     48.69 o 
   4  16   8     2079.41     1996.76    118.83 o 
   5  16   8       89.87      141.45     70.66 o 
   6  16   8     1505.48     1558.75    152.30 o 
  -9  17   8       52.59       77.56     71.24 o 
  -8  17   8     1474.78     1490.07    113.44 o 
  -7  17   8      117.52       78.98     62.01 o 
  -6  17   8      512.50      559.02     80.44 o 
  -5  17   8      223.59      238.02     55.49 o 
  -4  17   8     1640.80     1935.58     87.86 o 
  -3  17   8      217.91      181.73     51.03 o 
  -2  17   8     1444.27     1546.76     85.54 o 
  -1  17   8       12.50       35.28     83.89 o 
   0  17   8      198.13      157.74     66.92 o 
   1  17   8       38.29       33.08     48.77 o 
   2  17   8       87.21       -4.04     53.61 o 
   3  17   8       58.81      100.56     68.63 o 
   4  17   8       51.03       -9.79     65.15 o 
  -7  18   8      254.47      310.58     81.31 o 
  -6  18   8       21.28        1.46     66.90 o 
  -5  18   8      902.76     1080.80     81.32 o 
  -4  18   8      531.36      620.93     66.39 o 
  -3  18   8       10.20       53.06     52.80 o 
  -2  18   8      488.89      491.84     77.67 o 
  -1  18   8        1.10       93.06     63.55 o 
   0  18   8      893.53      665.39     82.88 o 
   1  18   8        0.13        3.79     65.17 o 
   2  18   8      959.24     1090.33     82.93 o 
   3  18   8       65.64        4.13     70.73 o 
  -5  19   8       38.40      144.14     73.89 o 
  -4  19   8      603.91      587.17     69.68 o 
  -3  19   8      165.84      121.01     56.02 o 
  -2  19   8      243.43      243.14     77.03 o 
  -1  19   8      307.47      217.49     76.73 o 
   0  19   8      219.02      141.19     75.45 o 
 -17   0   9      145.40      -14.04    132.31 o 
 -15   0   9     2130.73     2065.40    177.77 o 
 -13   0   9     2258.61     2102.76    164.68 o 
 -11   0   9     4371.04     4611.51    189.91 o 
  -9   0   9     1076.42     1156.71     75.76 o 
  -7   0   9     1627.71     1399.10    107.92 o 
  -5   0   9     8025.58     7019.18    145.52 o 
  -3   0   9    10517.78     9712.56    176.22 o 
  -1   0   9     1885.21     1779.65     74.03 o 
   1   0   9        1.03      -17.68     30.46 o 
   3   0   9      687.06      729.38     66.37 o 
   5   0   9      158.51      191.48     46.94 o 
   7   0   9      826.10      844.34    105.19 o 
   9   0   9      219.15      203.47     87.10 o 
  11   0   9      389.97      405.75    112.80 o 
 -17   1   9      318.94      277.99    135.17 o 
 -16   1   9        4.79      -83.64     83.64 o 
 -15   1   9        1.84      -44.33     76.58 o 
 -14   1   9      310.30      344.95     81.14 o 
 -13   1   9      105.81      114.82     68.24 o 
 -12   1   9     2326.38     2545.84    166.11 o 
 -11   1   9      109.03      120.58     58.88 o 
 -10   1   9     1503.72     1441.26     80.06 o 
  -9   1   9        5.63       28.01     30.67 o 
  -8   1   9     2152.29     2126.19     85.12 o 
  -7   1   9     1252.81     1191.78     52.81 o 
  -6   1   9       59.63      108.33     29.81 o 
  -5   1   9      383.08      414.37     33.33 o 
  -4   1   9     5070.07     4427.81     64.69 o 
  -3   1   9     7357.17     7259.79    107.24 o 
  -2   1   9      769.76      645.44     32.13 o 
  -1   1   9      334.84      312.55     20.71 o 
   0   1   9      479.92      385.56     30.74 o 
   1   1   9     2957.35     2796.61     78.86 o 
   2   1   9     1056.43      894.82     65.68 o 
   3   1   9     2354.82     2450.69     61.48 o 
   4   1   9       52.70       26.51     27.36 o 
   5   1   9     4828.81     4801.49     88.11 o 
   6   1   9      553.96      671.06     44.30 o 
   7   1   9     1849.61     1906.75    100.87 o 
   8   1   9       40.79       62.45     70.08 o 
   9   1   9      699.15      787.83     78.61 o 
  10   1   9       23.52       40.91     55.11 o 
  11   1   9      548.93      540.33     78.25 o 
 -17   2   9      122.90       52.15     90.72 o 
 -16   2   9       60.91      -15.93     81.48 o 
 -15   2   9      244.38       76.04     80.91 o 
 -14   2   9       18.44       -2.95     74.85 o 
 -13   2   9      955.40     1125.83    127.91 o 
 -12   2   9      432.12      526.47     87.58 o 
 -11   2   9     2372.69     2601.38    116.82 o 
 -10   2   9     1198.57     1110.53     69.78 o 
  -9   2   9     3433.39     3153.36     69.85 o 
  -8   2   9       37.11       37.10     28.16 o 
  -7   2   9     3206.02     3036.48     64.48 o 
  -6   2   9      475.97      425.60     34.09 o 
  -5   2   9      633.13      595.48     39.60 o 
  -4   2   9     3677.76     3800.22     64.51 o 
  -3   2   9      105.84      110.27     23.33 o 
  -2   2   9     2165.77     2443.27     54.13 o 
  -1   2   9        0.10      -14.45     19.41 o 
   0   2   9      126.29       89.76     24.60 o 
   1   2   9       20.14       -6.07     21.83 o 
   2   2   9     2085.86     1953.19     57.84 o 
   3   2   9        9.22       27.50     26.64 o 
   4   2   9     5420.87     5178.09     81.16 o 
   5   2   9     1016.06     1118.67     53.52 o 
   6   2   9      615.30      615.90     43.81 o 
   7   2   9      440.31      468.94     48.29 o 
   8   2   9     1060.44     1063.93    182.29 o 
   9   2   9       32.61       10.66     56.27 o 
  10   2   9      263.21      180.41     66.74 o 
  11   2   9      487.92      462.26     79.42 o 
 -17   3   9      579.12      424.35    107.21 o 
 -16   3   9     1000.05     1089.68    113.83 o 
 -15   3   9       38.11       -7.38     68.77 o 
 -14   3   9     1117.02     1025.01     97.51 o 
 -13   3   9      164.43      106.05     69.62 o 
 -12   3   9     2916.43     2997.73    130.22 o 
 -11   3   9     1678.76     1453.27    106.63 o 
 -10   3   9     2513.78     2611.86     83.13 o 
  -9   3   9       49.56       40.69     31.46 o 
  -8   3   9     3524.99     3593.13     98.31 o 
  -7   3   9     1083.03     1079.97     51.06 o 
  -6   3   9     2798.76     2610.78     59.66 o 
  -5   3   9      204.89      171.82     28.50 o 
  -4   3   9     7694.82     7691.26     82.34 o 
  -3   3   9      110.05      164.10     24.67 o 
  -2   3   9     4600.60     4297.49     68.53 o 
  -1   3   9     1760.30     1428.31     40.34 o 
   0   3   9      348.77      307.59     24.78 o 
   1   3   9       32.62       62.70     25.66 o 
   2   3   9      343.64      326.38     32.27 o 
   3   3   9      412.17      412.55     35.47 o 
   4   3   9     2110.54     2099.18     69.69 o 
   5   3   9       99.19       84.64     30.65 o 
   6   3   9      459.87      500.82     41.54 o 
   7   3   9      326.27      415.34     49.45 o 
   8   3   9      481.14      628.81     69.86 o 
   9   3   9      287.90      361.44     63.44 o 
  10   3   9      546.68      661.06     77.04 o 
  11   3   9      252.39      242.71     92.93 o 
 -16   4   9      539.43      467.69     99.02 o 
 -15   4   9        0.50       16.32     77.51 o 
 -14   4   9      940.96     1254.14    108.03 o 
 -13   4   9      621.44      640.28     81.32 o 
 -12   4   9        7.12       33.29     58.70 o 
 -11   4   9      142.83      105.49     61.68 o 
 -10   4   9      834.84      854.76     64.64 o 
  -9   4   9      383.13      390.30     44.24 o 
  -8   4   9     2933.10     2962.23     66.99 o 
  -7   4   9      296.00      272.66     33.01 o 
  -6   4   9      756.17      802.45     46.14 o 
  -5   4   9       21.24       46.19     25.25 o 
  -4   4   9     5695.92     5482.00     90.40 o 
  -3   4   9      126.54      128.68     30.72 o 
  -2   4   9     5670.52     5092.96     73.17 o 
  -1   4   9     1561.74     1544.87     50.52 o 
   0   4   9     9922.77     9535.73     79.74 o 
   1   4   9        0.80       27.44     24.65 o 
   2   4   9     7086.94     7213.82    175.64 o 
   3   4   9       46.41       79.51     29.08 o 
   4   4   9     2245.30     2178.10     60.42 o 
   5   4   9      291.33      298.04     36.73 o 
   6   4   9     3695.55     3959.25     93.39 o 
   7   4   9       34.86       36.08     38.38 o 
   8   4   9     1977.24     2196.75    105.13 o 
   9   4   9       72.48      121.84     59.36 o 
  10   4   9     2209.93     2334.22    198.71 o 
  11   4   9       95.41       93.99     66.79 o 
 -16   5   9      385.34      383.25     93.71 o 
 -15   5   9       69.46      117.13     76.66 o 
 -14   5   9     2505.05     2408.02    134.95 o 
 -13   5   9       38.66       32.20     67.83 o 
 -12   5   9     2112.83     2035.24    120.42 o 
 -11   5   9      154.91      137.21     43.53 o 
 -10   5   9     6089.58     6436.23    113.42 o 
  -9   5   9     1285.69     1206.05     69.54 o 
  -8   5   9     4214.60     4212.19    112.49 o 
  -7   5   9       31.51       28.63     26.69 o 
  -6   5   9     2284.28     2094.83     56.95 o 
  -5   5   9      998.24     1062.67     64.23 o 
  -4   5   9       23.84       37.94     24.78 o 
  -3   5   9       24.43       48.82     28.37 o 
  -2   5   9     3792.56     3851.57     68.74 o 
  -1   5   9     5398.69     5348.80    101.25 o 
   0   5   9     1988.91     1959.31     55.45 o 
   1   5   9     2409.00     2487.88     75.38 o 
   2   5   9      670.45      617.18     47.62 o 
   3   5   9     2187.77     2074.56     73.54 o 
   4   5   9      134.57      145.57     38.85 o 
   5   5   9      566.24      561.28     49.95 o 
   6   5   9      129.39      101.54     49.66 o 
   7   5   9       89.74       52.99     54.02 o 
   8   5   9      711.48      682.52    111.37 o 
   9   5   9      328.54      335.78     97.09 o 
  10   5   9      154.83      128.03     88.53 o 
  11   5   9       10.71       49.02     92.81 o 
 -16   6   9      272.78      219.95     85.40 o 
 -15   6   9      187.25      108.26     76.88 o 
 -14   6   9      314.02      316.96     77.13 o 
 -13   6   9      843.90      922.08    146.24 o 
 -12   6   9       81.46       28.26     63.58 o 
 -11   6   9      182.61      167.99     44.77 o 
 -10   6   9      181.66      191.53     43.76 o 
  -9   6   9       27.99       16.11     35.84 o 
  -8   6   9     1359.89     1385.75     55.16 o 
  -7   6   9     1088.26     1092.47     52.08 o 
  -6   6   9     6074.40     5529.23     86.32 o 
  -5   6   9     2215.28     2124.17     58.77 o 
  -4   6   9     2671.07     2586.69     71.65 o 
  -3   6   9      630.37      629.81     48.47 o 
  -2   6   9     1023.39      908.77     48.44 o 
  -1   6   9      270.61      358.39     37.82 o 
   0   6   9     7766.16     7638.80     91.53 o 
   1   6   9     2239.98     2121.26     72.31 o 
   2   6   9     4855.49     4901.11     95.85 o 
   3   6   9       70.17       28.44     37.00 o 
   4   6   9     6415.06     6582.02    110.14 o 
   5   6   9      368.44      407.30     47.85 o 
   6   6   9     1311.71     1526.38     91.35 o 
   7   6   9     1841.34     1948.11    106.38 o 
   8   6   9     2535.39     2484.78    111.90 o 
   9   6   9      238.46      227.98     91.62 o 
  10   6   9      892.67      882.65    133.27 o 
  11   6   9       52.94       -9.52    101.14 o 
 -16   7   9       94.80      111.29     81.26 o 
 -15   7   9      412.89      448.05     84.50 o 
 -14   7   9     1260.44     1278.40    151.47 o 
 -13   7   9      701.79      652.94     82.68 o 
 -12   7   9      426.26      508.89     75.03 o 
 -11   7   9      632.85      678.71     63.16 o 
 -10   7   9      232.60      191.34     46.67 o 
  -9   7   9        5.34        5.40     35.57 o 
  -8   7   9       14.48       -2.97     28.63 o 
  -7   7   9      938.56      840.78     50.03 o 
  -6   7   9     1743.85     1686.79     56.58 o 
  -5   7   9     6984.07     6629.41    105.65 o 
  -4   7   9     4016.86     3741.56    210.77 o 
  -3   7   9     4797.75     4550.63     89.04 o 
  -2   7   9      751.39      657.67     44.03 o 
  -1   7   9     5230.50     5234.67     82.34 o 
   0   7   9     3134.09     3189.17     80.23 o 
   1   7   9     4361.65     4277.23     92.81 o 
   2   7   9      516.98      477.12     70.50 o 
   3   7   9      575.61      595.84     51.32 o 
   4   7   9      208.09      175.23     41.77 o 
   5   7   9     1206.55     1244.28     68.39 o 
   6   7   9       42.50       -1.08     47.66 o 
   7   7   9     2162.92     2520.48    107.94 o 
   8   7   9       24.98       73.23     44.03 o 
   9   7   9      964.44      821.26    123.03 o 
  10   7   9        3.31       23.32     91.38 o 
 -15   8   9     1071.25     1301.15    121.66 o 
 -14   8   9        0.04      -16.91     63.49 o 
 -13   8   9     1128.87     1109.06    100.92 o 
 -12   8   9      722.86      835.95     83.87 o 
 -11   8   9     1543.08     1573.53     79.83 o 
 -10   8   9       30.05       27.07     41.25 o 
  -9   8   9      146.07       77.79     41.04 o 
  -8   8   9      670.47      693.48     46.31 o 
  -7   8   9     1627.97     1857.66     60.38 o 
  -6   8   9      255.45      315.59     42.36 o 
  -5   8   9      532.96      541.15     46.26 o 
  -4   8   9       96.30       63.84     33.90 o 
  -3   8   9     2503.99     2499.90     75.76 o 
  -2   8   9        4.75       -1.60     27.24 o 
  -1   8   9     1097.57     1017.91     53.46 o 
   0   8   9      806.78      901.51     50.93 o 
   1   8   9      959.79      944.68     60.07 o 
   2   8   9       33.14       19.05     33.92 o 
   3   8   9        9.70        9.93     35.34 o 
   4   8   9      329.01      276.72     44.62 o 
   5   8   9        1.60      -37.13     38.64 o 
   6   8   9        4.21       21.89     49.38 o 
   7   8   9       54.46      -20.47     42.95 o 
   8   8   9      757.74      699.31     56.81 o 
   9   8   9      757.71      683.94    117.08 o 
  10   8   9      117.94      107.33    104.71 o 
 -15   9   9      267.20      179.41     76.46 o 
 -14   9   9       10.17      137.71     72.92 o 
 -13   9   9        8.57       65.43     63.91 o 
 -12   9   9        2.06       55.84     57.46 o 
 -11   9   9      566.04      585.57     59.59 o 
 -10   9   9        3.43        7.19     38.64 o 
  -9   9   9      685.57      734.47     56.75 o 
  -8   9   9       45.52        6.96     37.97 o 
  -7   9   9      796.89      904.21     51.87 o 
  -6   9   9      300.57      249.02     40.98 o 
  -5   9   9     1875.87     1800.26     70.61 o 
  -4   9   9     1275.48     1108.84     64.05 o 
  -3   9   9     4177.37     4061.40    127.98 o 
  -2   9   9       57.67       18.01     29.93 o 
  -1   9   9      579.69      669.00     45.13 o 
   0   9   9     1065.97     1074.85     55.64 o 
   1   9   9     2573.36     3023.33    154.44 o 
   2   9   9     1632.14     1543.45     72.37 o 
   3   9   9     1620.13     1778.15     74.70 o 
   4   9   9      385.17      358.69     48.76 o 
   5   9   9     2120.95     2322.43    103.64 o 
   6   9   9      213.65      180.83     48.12 o 
   7   9   9     2114.89     1832.89     78.77 o 
   8   9   9       34.83       26.39     47.12 o 
   9   9   9      640.64      660.86    122.80 o 
  10   9   9      136.50      125.65     93.76 o 
 -15  10   9      622.91      770.06    165.04 o 
 -14  10   9      144.70      215.44    114.82 o 
 -13  10   9      422.45      559.91     80.94 o 
 -12  10   9       65.67      112.48     48.64 o 
 -11  10   9      460.99      600.45     57.76 o 
 -10  10   9        1.25      -17.51     43.91 o 
  -9  10   9      487.70      480.40     53.28 o 
  -8  10   9       19.37       14.04     39.01 o 
  -7  10   9      120.72      134.35     40.61 o 
  -6  10   9     4843.04     5245.86    103.17 o 
  -5  10   9     3098.07     2991.45     95.62 o 
  -4  10   9     2427.87     2392.82     76.06 o 
  -3  10   9      890.02      926.54     61.72 o 
  -2  10   9     2385.22     2350.07     66.34 o 
  -1  10   9      200.69      190.04     35.66 o 
   0  10   9       28.24        3.81     30.39 o 
   1  10   9       61.89       76.20     42.47 o 
   2  10   9     1448.68     1487.58     73.33 o 
   3  10   9       11.76       12.37     38.21 o 
   4  10   9     1778.29     1835.43     69.94 o 
   5  10   9       45.43       43.45     49.34 o 
   6  10   9      294.21      289.86     49.49 o 
   7  10   9       77.71       63.37     47.41 o 
   8  10   9      229.08      116.20     49.36 o 
   9  10   9      247.84      281.05     99.00 o 
 -14  11   9      800.88      801.61     94.95 o 
 -13  11   9       95.71       98.57     64.04 o 
 -12  11   9     1142.42     1295.75     84.34 o 
 -11  11   9      106.19      132.29     49.71 o 
 -10  11   9     1880.56     1897.95    106.72 o 
  -9  11   9       15.47       -0.43     41.68 o 
  -8  11   9     1695.64     1460.81     92.96 o 
  -7  11   9      100.77      117.78     35.27 o 
  -6  11   9      118.31      107.49     36.23 o 
  -5  11   9       59.45       31.04     38.13 o 
  -4  11   9     1493.94     1652.26     73.48 o 
  -3  11   9      323.84      453.65     47.65 o 
  -2  11   9     1269.77     1316.11     68.54 o 
  -1  11   9     1363.94     1437.93     61.81 o 
   0  11   9      604.51      649.35     55.22 o 
   1  11   9        1.48       14.62     40.80 o 
   2  11   9       35.80       46.96     36.15 o 
   3  11   9     1095.84     1036.31     60.58 o 
   4  11   9       94.65       64.70     35.78 o 
   5  11   9      573.01      403.93     52.58 o 
   6  11   9       43.26       24.50     46.99 o 
   7  11   9      328.98      373.73     55.18 o 
   8  11   9      151.01      158.78     53.27 o 
   9  11   9      547.42      857.91    136.60 o 
 -13  12   9       71.00      123.57    104.47 o 
 -12  12   9       41.13      102.65     53.43 o 
 -11  12   9      230.37      100.88     73.48 o 
 -10  12   9      130.39      195.43     59.32 o 
  -9  12   9       66.54       77.85     54.85 o 
  -8  12   9      529.89      457.23     68.50 o 
  -7  12   9       89.23       63.62     35.81 o 
  -6  12   9      515.31      475.56     42.05 o 
  -5  12   9      264.95      232.16     37.46 o 
  -4  12   9      374.98      442.52     42.78 o 
  -3  12   9        1.22       14.56     32.56 o 
  -2  12   9     1853.10     1991.99     67.59 o 
  -1  12   9       27.97       36.11     30.62 o 
   0  12   9     1961.01     1989.70     71.45 o 
   1  12   9      454.10      553.39     46.95 o 
   2  12   9     4924.05     4962.28     94.94 o 
   3  12   9      282.93      261.64     43.12 o 
   4  12   9     2466.19     2306.39     77.23 o 
   5  12   9       98.21       19.68     45.08 o 
   6  12   9     1419.06     1301.14     80.97 o 
   7  12   9        2.92      -39.96     48.45 o 
   8  12   9      921.62     1013.41     97.09 o 
 -13  13   9       11.98       60.44     71.95 o 
 -12  13   9     1092.10      992.40     76.53 o 
 -11  13   9       82.09       92.32     61.88 o 
 -10  13   9     2902.91     3187.62    128.27 o 
  -9  13   9        5.79       -1.82     58.11 o 
  -8  13   9     2785.29     3130.15    122.23 o 
  -7  13   9       35.63       42.71     51.53 o 
  -6  13   9     2625.49     2479.03     73.70 o 
  -5  13   9       50.05       62.72     36.45 o 
  -4  13   9      634.78      527.71     45.66 o 
  -3  13   9      174.22      197.77     39.46 o 
  -2  13   9     1471.49     1382.42     61.59 o 
  -1  13   9       26.56       -1.58     29.63 o 
   0  13   9      269.67      285.57     42.02 o 
   1  13   9      173.85      127.85     42.32 o 
   2  13   9      227.09      305.05     46.03 o 
   3  13   9        0.04       -5.44     38.60 o 
   4  13   9        1.84        2.95     43.62 o 
   5  13   9        0.49      -47.89     47.89 o 
   6  13   9      516.53      556.87     62.36 o 
   7  13   9        6.45       27.11     70.84 o 
 -12  14   9      105.76      177.94     73.61 o 
 -11  14   9      757.97      763.34    121.49 o 
 -10  14   9       10.34       25.34     64.95 o 
  -9  14   9     1171.60     1211.57    102.85 o 
  -8  14   9      169.76      287.18     71.51 o 
  -7  14   9      448.29      455.70     72.71 o 
  -6  14   9       55.02       27.20     36.72 o 
  -5  14   9     1168.49     1100.35     60.95 o 
  -4  14   9      525.40      526.48     47.05 o 
  -3  14   9        2.98       -2.92     35.77 o 
  -2  14   9     1142.71     1252.81     62.85 o 
  -1  14   9       68.85      110.36     38.56 o 
   0  14   9      856.89      899.19     60.29 o 
   1  14   9        1.65        8.79     38.77 o 
   2  14   9     1142.34      975.74     63.58 o 
   3  14   9       45.58       -6.83     40.39 o 
   4  14   9      823.36      748.09     67.79 o 
   5  14   9      169.43      218.61     54.59 o 
   6  14   9     1135.78     1072.41    103.49 o 
   7  14   9      276.79      361.72    101.14 o 
 -11  15   9       90.02      150.84     74.41 o 
 -10  15   9     1021.96      739.07    167.18 o 
  -9  15   9      176.34      164.81     67.84 o 
  -8  15   9      497.58      414.09     74.89 o 
  -7  15   9       27.16       53.23     57.68 o 
  -6  15   9      985.19     1075.96     72.86 o 
  -5  15   9      790.78      665.74     63.20 o 
  -4  15   9      365.72      405.31     46.99 o 
  -3  15   9       95.23       86.55     39.76 o 
  -2  15   9      134.58      149.41     42.95 o 
  -1  15   9     1578.06     1855.03     72.54 o 
   0  15   9      335.04      387.05     47.57 o 
   1  15   9      416.76      462.66     50.20 o 
   2  15   9       40.54       89.91     43.58 o 
   3  15   9     1520.38     1439.89     75.01 o 
   4  15   9       45.14      -37.10     64.41 o 
   5  15   9     1325.68     1231.82    106.52 o 
   6  15   9       73.59      -61.81     62.04 o 
 -10  16   9       10.09       32.62     67.30 o 
  -9  16   9     1135.31     1204.22    108.32 o 
  -8  16   9      141.36      210.27     66.93 o 
  -7  16   9     1126.67     1295.43    103.41 o 
  -6  16   9       97.74      204.04     55.96 o 
  -5  16   9      886.62      891.21     68.03 o 
  -4  16   9       94.28       87.56     46.62 o 
  -3  16   9     1431.52     1267.23     77.59 o 
  -2  16   9       16.72       53.38     47.73 o 
  -1  16   9      290.31      172.04     66.63 o 
   0  16   9      167.05       76.94     65.28 o 
   1  16   9       21.98       10.88     49.95 o 
   2  16   9       52.63       78.28     53.36 o 
   3  16   9        6.75       21.50     64.42 o 
   4  16   9      330.55      550.72     83.52 o 
  -8  17   9      152.21      100.45     71.68 o 
  -7  17   9      386.68      431.27    130.65 o 
  -6  17   9        0.10       -6.55     62.34 o 
  -5  17   9      971.23     1174.22     81.18 o 
  -4  17   9        3.36       -7.35     49.90 o 
  -3  17   9     1097.86     1029.27     74.59 o 
  -2  17   9        1.18       34.07     48.25 o 
  -1  17   9     1327.99     1166.61    101.62 o 
   0  17   9      184.02       81.49     60.64 o 
   1  17   9      879.51      835.31     68.80 o 
   2  17   9       25.30       59.10     55.43 o 
   3  17   9     1000.50     1151.06    105.17 o 
  -6  18   9      108.57       38.80     71.83 o 
  -5  18   9      612.89      563.72     67.55 o 
  -4  18   9      393.88      367.75     59.37 o 
  -3  18   9      646.15      746.01     68.80 o 
  -2  18   9      183.14       68.03     83.65 o 
  -1  18   9      238.48      310.47     77.41 o 
   0  18   9       34.61       -5.44     67.31 o 
   1  18   9       62.97       60.97     70.69 o 
 -16   0  10        0.07      -55.45    129.94 o 
 -14   0  10       88.56      -37.84    108.04 o 
 -12   0  10      532.86      396.94    112.56 o 
 -10   0  10      380.84      411.07     58.11 o 
  -8   0  10     3230.31     3083.06    272.13 o 
  -6   0  10     9419.14     9126.38    208.59 o 
  -4   0  10    14398.80    13618.87    145.71 o 
  -2   0  10     9051.43     8974.86    188.74 o 
   0   0  10     1921.36     1801.29     75.04 o 
   2   0  10     1453.56     1420.36     75.67 o 
   4   0  10     1536.37     1615.97     83.86 o 
   6   0  10      379.28      428.05     56.30 o 
   8   0  10      292.84      246.78     91.38 o 
  10   0  10        0.94       59.02     89.24 o 
 -17   1  10       33.74      -91.27     91.27 o 
 -16   1  10      566.47      463.26     96.02 o 
 -15   1  10       57.16      -51.43     72.75 o 
 -14   1  10     1790.41     2015.62    133.27 o 
 -13   1  10       60.25       21.97     67.35 o 
 -12   1  10      418.98      504.19     79.32 o 
 -11   1  10       52.16       93.68     60.76 o 
 -10   1  10     3770.83     3735.00     93.69 o 
  -9   1  10      528.48      480.84     40.34 o 
  -8   1  10      178.58      101.55     31.67 o 
  -7   1  10        1.98        3.38     28.65 o 
  -6   1  10     6481.23     6293.95    101.88 o 
  -5   1  10      400.45      411.87     33.45 o 
  -4   1  10     1810.31     1710.03     50.16 o 
  -3   1  10      905.54      978.32     42.97 o 
  -2   1  10     1889.86     1909.60     48.18 o 
  -1   1  10        1.62       -0.57     21.07 o 
   0   1  10      436.15      502.94     34.34 o 
   1   1  10      477.11      338.64     33.06 o 
   2   1  10      214.25      189.85     30.50 o 
   3   1  10     1601.51     1697.06     57.91 o 
   4   1  10        4.45        4.46     28.04 o 
   5   1  10     1085.33     1235.17     56.30 o 
   6   1  10     2682.82     2830.63     73.86 o 
   7   1  10      246.09      204.64     57.20 o 
   8   1  10      738.96      749.90     72.67 o 
   9   1  10       15.74       51.30     55.03 o 
  10   1  10     1503.91     1869.09    114.25 o 
  11   1  10       20.11       38.94     67.28 o 
 -17   2  10      108.32      -22.97     93.04 o 
 -16   2  10       28.75      -82.83     82.83 o 
 -15   2  10      182.75      203.01     99.00 o 
 -14   2  10       22.18      -11.81     67.99 o 
 -13   2  10      271.52      293.13     75.36 o 
 -12   2  10     1231.28     1226.81    103.92 o 
 -11   2  10     1043.63     1304.64    102.96 o 
 -10   2  10     1995.69     1895.38    100.60 o 
  -9   2  10      556.32      532.82     42.70 o 
  -8   2  10      533.04      659.26     44.94 o 
  -7   2  10     1965.15     1815.03     63.37 o 
  -6   2  10      470.55      530.08     37.80 o 
  -5   2  10     2674.67     2466.27     61.27 o 
  -4   2  10      969.15      953.55     45.92 o 
  -3   2  10     5012.72     4962.41    120.57 o 
  -2   2  10     2082.06     2106.36     47.08 o 
  -1   2  10      159.78      124.86     23.61 o 
   0   2  10     4845.79     4744.78    127.19 o 
   1   2  10      181.03      258.62     30.57 o 
   2   2  10     1002.09      960.86     49.88 o 
   3   2  10     1962.59     1958.22     59.66 o 
   4   2  10     3622.69     3917.30     77.84 o 
   5   2  10      798.62      757.09     50.37 o 
   6   2  10      442.33      511.13     42.69 o 
   7   2  10       19.72       66.80     41.90 o 
   8   2  10      467.28      545.01     94.48 o 
   9   2  10      746.46      966.73     93.60 o 
  10   2  10        2.00      -16.43     62.00 o 
  11   2  10      525.21      662.29    130.41 o 
 -16   3  10       42.24      -31.62     83.13 o 
 -15   3  10      357.04      255.41     91.24 o 
 -14   3  10        0.41      -36.06     76.43 o 
 -13   3  10      127.62      185.50     77.38 o 
 -12   3  10      450.87      405.68     75.37 o 
 -11   3  10       76.18       89.87     64.43 o 
 -10   3  10        4.34      -12.96     41.99 o 
  -9   3  10      320.62      322.91     38.55 o 
  -8   3  10     2561.84     2407.82     65.16 o 
  -7   3  10      675.19      713.60     46.51 o 
  -6   3  10       18.76      -27.29     27.29 o 
  -5   3  10     2742.39     2692.51     80.26 o 
  -4   3  10      134.24      124.26     33.77 o 
  -3   3  10     9793.68     9107.91    108.91 o 
  -2   3  10      709.37      823.66     44.92 o 
  -1   3  10     3701.30     3604.41     68.86 o 
   0   3  10      648.34      716.09     50.85 o 
   1   3  10     4346.88     4406.80     99.44 o 
   2   3  10        0.35      -15.83     25.74 o 
   3   3  10     1273.75     1353.56     55.17 o 
   4   3  10      172.89      182.99     31.72 o 
   5   3  10      580.76      583.04     42.95 o 
   6   3  10      138.18      100.94     41.42 o 
   7   3  10      850.68      879.23     67.52 o 
   8   3  10      264.48      314.25     61.33 o 
   9   3  10      681.29      642.39    150.16 o 
  10   3  10      525.75      345.11     72.54 o 
 -16   4  10        9.54        9.71     82.86 o 
 -15   4  10     2210.92     2133.33    130.81 o 
 -14   4  10       16.88      -25.01     68.54 o 
 -13   4  10      851.48      923.59     95.30 o 
 -12   4  10       50.91      155.61     66.68 o 
 -11   4  10     5311.28     5269.64    140.87 o 
 -10   4  10      692.75      677.14     56.83 o 
  -9   4  10     6297.70     5895.86    118.82 o 
  -8   4  10      232.18      183.66     34.18 o 
  -7   4  10     3956.44     3589.52     72.58 o 
  -6   4  10      671.65      599.24     40.21 o 
  -5   4  10      201.62      267.34     39.84 o 
  -4   4  10     2906.04     2751.79     73.82 o 
  -3   4  10       26.18       21.97     29.49 o 
  -2   4  10       17.43       -6.77     24.85 o 
  -1   4  10     1460.84     1531.63     56.47 o 
   0   4  10       44.68       10.84     32.43 o 
   1   4  10      102.99       35.60     34.79 o 
   2   4  10      141.56      126.61     41.28 o 
   3   4  10       64.59       81.47     36.90 o 
   4   4  10      174.05      206.28     40.79 o 
   5   4  10      490.94      607.79     51.87 o 
   6   4  10       16.35       16.11     50.65 o 
   7   4  10     1098.30     1336.20     91.29 o 
   8   4  10        0.38       -9.76     82.58 o 
   9   4  10     1044.46     1133.24    151.83 o 
  10   4  10       27.84       19.28     88.77 o 
 -16   5  10      117.59       38.07     83.12 o 
 -15   5  10       91.84        6.49     75.93 o 
 -14   5  10      329.12      319.73     78.24 o 
 -13   5  10       43.33      -12.23     62.01 o 
 -12   5  10      210.52      239.70     66.15 o 
 -11   5  10       74.92      130.76     43.75 o 
 -10   5  10      184.81      237.16     46.60 o 
  -9   5  10      283.37      277.46     44.01 o 
  -8   5  10     2301.20     2300.19     64.16 o 
  -7   5  10      260.71      265.36     35.12 o 
  -6   5  10     2386.57     2409.61     61.41 o 
  -5   5  10      395.18      386.34     41.53 o 
  -4   5  10       27.86       26.10     31.86 o 
  -3   5  10      111.56      119.78     33.96 o 
  -2   5  10      163.98      151.37     30.76 o 
  -1   5  10    10476.21     9957.67    198.12 o 
   0   5  10      275.51      277.71     34.47 o 
   1   5  10     6891.01     6380.79    141.37 o 
   2   5  10     1567.42     1592.09     69.86 o 
   3   5  10     5485.96     5477.53    103.05 o 
   4   5  10       43.51       24.20     35.05 o 
   5   5  10     2346.83     2517.76     84.22 o 
   6   5  10      408.89      541.57     65.69 o 
   7   5  10     1517.31     1788.21    100.86 o 
   8   5  10      113.65      118.27     80.67 o 
   9   5  10      697.22      625.88    112.80 o 
  10   5  10        0.26      -92.81     92.81 o 
 -16   6  10       48.74      150.24     87.23 o 
 -15   6  10     1080.55      973.75    161.94 o 
 -14   6  10      316.32      396.52     81.32 o 
 -13   6  10     2807.68     2962.93    130.53 o 
 -12   6  10        3.33       -8.49     59.61 o 
 -11   6  10     2530.67     2642.39     88.90 o 
 -10   6  10     1053.55      864.16     63.66 o 
  -9   6  10     4373.01     4581.87    129.55 o 
  -8   6  10       41.51       55.26     31.02 o 
  -7   6  10     3075.44     2968.16     68.08 o 
  -6   6  10        5.08       -4.61     32.36 o 
  -5   6  10      780.77      796.44     54.54 o 
  -4   6  10     1252.93     1190.19     75.29 o 
  -3   6  10      664.81      642.49     47.79 o 
  -2   6  10     1824.11     1911.30     59.19 o 
  -1   6  10      234.49      220.48     34.17 o 
   0   6  10     7187.16     7004.77     94.29 o 
   1   6  10      824.71      725.92     52.84 o 
   2   6  10      287.75      320.04     46.27 o 
   3   6  10      485.33      617.73     51.62 o 
   4   6  10      491.62      417.65     48.74 o 
   5   6  10        0.43        9.05     38.74 o 
   6   6  10      277.86      280.07     57.76 o 
   7   6  10      381.05      326.63     60.81 o 
   8   6  10      334.92      340.07    104.95 o 
   9   6  10       15.81       -6.19     88.53 o 
  10   6  10      328.00      492.37    113.51 o 
 -16   7  10     1675.02     1768.73    132.16 o 
 -15   7  10      116.81      113.57     78.92 o 
 -14   7  10     1470.63     1559.33    116.61 o 
 -13   7  10      580.64      516.70     78.37 o 
 -12   7  10     3208.37     3598.14    131.83 o 
 -11   7  10      310.80      421.27     55.57 o 
 -10   7  10      799.95      917.58     65.13 o 
  -9   7  10      148.39      136.25     42.30 o 
  -8   7  10     4262.05     4272.15     79.97 o 
  -7   7  10       73.17       42.26     36.68 o 
  -6   7  10      548.51      467.57     46.35 o 
  -5   7  10     1839.97     1632.95     72.69 o 
  -4   7  10     1420.27     1553.11     84.44 o 
  -3   7  10      191.35      139.05     37.24 o 
  -2   7  10        4.86        0.81     28.06 o 
  -1   7  10      380.94      402.52     39.32 o 
   0   7  10      990.11      957.62     52.71 o 
   1   7  10     1988.01     2070.86     75.97 o 
   2   7  10       89.46       61.43     39.10 o 
   3   7  10      484.23      509.44     50.09 o 
   4   7  10      456.93      540.79     52.63 o 
   5   7  10      297.34      326.58     50.09 o 
   6   7  10      620.65      598.95     67.20 o 
   7   7  10      120.30       55.60     60.72 o 
   8   7  10     1405.78     1379.47     98.08 o 
   9   7  10      289.58      240.83     99.47 o 
 -15   8  10       49.45       99.03     72.32 o 
 -14   8  10      211.55      142.64     73.64 o 
 -13   8  10      577.57      729.63    186.22 o 
 -12   8  10        4.91      -28.99     55.93 o 
 -11   8  10      116.48      195.22     47.25 o 
 -10   8  10      297.22      243.55     49.41 o 
  -9   8  10       80.04      105.01     44.24 o 
  -8   8  10        6.51       10.15     35.57 o 
  -7   8  10      988.57      969.52     64.43 o 
  -6   8  10      122.00      160.41     40.16 o 
  -5   8  10       45.72       46.61     34.39 o 
  -4   8  10      834.46      703.86     54.52 o 
  -3   8  10     2474.26     2391.52     86.40 o 
  -2   8  10     4658.68     4283.19    128.47 o 
  -1   8  10      197.90      207.90     35.56 o 
   0   8  10     4978.93     4784.43    129.70 o 
   1   8  10     2387.52     2384.72    112.19 o 
   2   8  10     3136.69     3276.34     89.55 o 
   3   8  10       39.30       33.16     39.58 o 
   4   8  10     2152.02     2554.09     88.87 o 
   5   8  10      178.76      279.67     57.30 o 
   6   8  10     2905.52     3157.99    122.41 o 
   7   8  10        2.65       48.50     53.40 o 
   8   8  10      425.41      452.64     58.09 o 
   9   8  10       42.38       64.02     93.29 o 
 -15   9  10        6.60       41.48    108.04 o 
 -14   9  10     1636.52     1679.59    117.30 o 
 -13   9  10       45.72      114.98     63.19 o 
 -12   9  10      681.46      714.60     73.19 o 
 -11   9  10       19.51        7.21     44.15 o 
 -10   9  10     2130.71     2160.52     84.56 o 
  -9   9  10      122.38       85.64     49.40 o 
  -8   9  10     1188.02     1165.56     74.59 o 
  -7   9  10       19.30       47.60     42.74 o 
  -6   9  10     1895.51     2103.61     76.49 o 
  -5   9  10     1778.77     1555.00     70.63 o 
  -4   9  10      115.44      159.26     38.80 o 
  -3   9  10      258.90      239.65     41.72 o 
  -2   9  10      197.27      134.44     34.26 o 
  -1   9  10      209.89      219.45     36.16 o 
   0   9  10      815.03      904.06     82.45 o 
   1   9  10       46.91       47.64     40.41 o 
   2   9  10     2937.60     2935.58     90.14 o 
   3   9  10      501.58      551.43     52.70 o 
   4   9  10      404.54      383.58     50.25 o 
   5   9  10      154.02      149.08     60.74 o 
   6   9  10      824.68      730.62     75.30 o 
   7   9  10        1.42       -7.38     46.47 o 
   8   9  10      477.23      457.36     57.08 o 
   9   9  10        7.96       76.39     93.52 o 
 -14  10  10        2.49        0.71     70.89 o 
 -13  10  10     1159.74     1307.22    103.82 o 
 -12  10  10       61.26       63.65     46.91 o 
 -11  10  10      838.08     1068.61     78.03 o 
 -10  10  10      270.95      249.97     61.73 o 
  -9  10  10      732.52      546.83     70.84 o 
  -8  10  10      159.00       57.34     55.19 o 
  -7  10  10       60.84        9.88     37.83 o 
  -6  10  10      911.17      929.93     64.72 o 
  -5  10  10       13.85      -21.29     34.94 o 
  -4  10  10     3127.03     3142.44     92.67 o 
  -3  10  10      395.53      426.25     48.56 o 
  -2  10  10     2071.97     2139.84     66.38 o 
  -1  10  10      242.94      241.75     39.28 o 
   0  10  10      673.42      720.89     57.51 o 
   1  10  10       15.93        4.36     36.03 o 
   2  10  10     1109.29     1162.36     71.02 o 
   3  10  10      704.49      710.52     61.01 o 
   4  10  10     1031.92     1063.88     74.25 o 
   5  10  10       83.49       66.41     45.50 o 
   6  10  10      527.15      432.36     57.33 o 
   7  10  10       63.53       30.97     47.16 o 
   8  10  10      373.67      408.02     61.87 o 
 -14  11  10      501.10      414.32     84.84 o 
 -13  11  10      142.49      242.55     74.03 o 
 -12  11  10      643.74      684.91     65.73 o 
 -11  11  10      127.54       90.50     61.49 o 
 -10  11  10      503.09      691.44     74.46 o 
  -9  11  10      671.95      647.22     74.87 o 
  -8  11  10      297.07      318.21     61.78 o 
  -7  11  10      779.29      876.18     63.18 o 
  -6  11  10        8.29      -25.70     37.37 o 
  -5  11  10      302.04      419.53     49.72 o 
  -4  11  10      143.00      185.54     41.06 o 
  -3  11  10     1207.57     1363.26     71.26 o 
  -2  11  10      230.71      167.36     44.31 o 
  -1  11  10     1285.90     1252.23     62.95 o 
   0  11  10       25.78       79.72     43.39 o 
   1  11  10     3129.74     3005.17     95.92 o 
   2  11  10       25.00       93.31     43.31 o 
   3  11  10     2130.77     2041.69     73.24 o 
   4  11  10      219.34      251.41     43.21 o 
   5  11  10      792.62      721.19     68.68 o 
   6  11  10       64.63       83.36     48.67 o 
   7  11  10      365.11      272.07     59.36 o 
   8  11  10      573.98      808.49     73.27 o 
 -13  12  10      502.28      413.37    105.66 o 
 -12  12  10      379.59      351.57     74.65 o 
 -11  12  10     1417.95     1520.48    102.20 o 
 -10  12  10      140.36      176.41     63.55 o 
  -9  12  10     2814.03     3038.00    120.48 o 
  -8  12  10      211.21      173.59     57.20 o 
  -7  12  10     1428.81     1317.83     61.64 o 
  -6  12  10       20.06       -8.00     34.64 o 
  -5  12  10     1018.67     1036.09     57.85 o 
  -4  12  10      316.87      332.64     50.29 o 
  -3  12  10      361.64      422.86     50.72 o 
  -2  12  10       52.13       64.46     41.32 o 
  -1  12  10      298.10      351.09     42.75 o 
   0  12  10        5.52       18.04     38.21 o 
   1  12  10       81.82       42.58     37.55 o 
   2  12  10       19.68      -23.29     36.93 o 
   3  12  10       23.26       31.37     39.45 o 
   4  12  10      297.46      211.86     52.26 o 
   5  12  10      379.37      403.78     58.15 o 
   6  12  10        5.96       33.89     52.00 o 
   7  12  10      342.80      436.20     62.44 o 
 -12  13  10        0.02       59.94     64.95 o 
 -11  13  10      712.64      979.14     94.31 o 
 -10  13  10       18.19      -14.53     60.40 o 
  -9  13  10      958.19     1145.37     99.40 o 
  -8  13  10       66.18       51.96     58.54 o 
  -7  13  10     2395.69     2255.12     74.36 o 
  -6  13  10       42.62       18.45     35.62 o 
  -5  13  10      731.63      656.36     48.83 o 
  -4  13  10        9.07       38.98     34.72 o 
  -3  13  10     2486.33     2584.16     75.31 o 
  -2  13  10        0.65       -4.61     34.54 o 
  -1  13  10     1766.66     2011.87     64.00 o 
   0  13  10      111.93      142.65     41.00 o 
   1  13  10     1410.72     1429.03     68.84 o 
   2  13  10        0.41       52.04     40.27 o 
   3  13  10     1002.84      946.66     61.93 o 
   4  13  10        0.32      -10.26     55.69 o 
   5  13  10      199.00       98.59     54.82 o 
   6  13  10       54.80       24.09     54.23 o 
 -11  14  10     1024.95     1108.26    104.78 o 
 -10  14  10      441.80      373.09     75.43 o 
  -9  14  10     1113.74     1220.38    104.36 o 
  -8  14  10       94.92      115.87     59.86 o 
  -7  14  10      490.11      524.57     72.69 o 
  -6  14  10       77.68       65.24     48.71 o 
  -5  14  10      864.65      809.15     54.73 o 
  -4  14  10      383.20      510.02     48.40 o 
  -3  14  10      113.45       60.71     39.78 o 
  -2  14  10      388.43      506.36     49.19 o 
  -1  14  10      445.11      507.12     50.70 o 
   0  14  10     1046.04     1084.80     66.14 o 
   1  14  10       14.62      -26.43     41.58 o 
   2  14  10      141.08      107.69     43.50 o 
   3  14  10       22.27      -17.60     42.40 o 
   4  14  10      293.32      154.54     58.34 o 
   5  14  10      279.71      326.34     59.80 o 
 -10  15  10      324.61      286.08     77.16 o 
  -9  15  10        0.81      -44.75     58.28 o 
  -8  15  10     1380.76     1769.46    110.51 o 
  -7  15  10      222.22      251.92     68.54 o 
  -6  15  10      481.40      562.15     51.87 o 
  -5  15  10      890.01      984.70     63.42 o 
  -4  15  10      578.43      501.71     49.95 o 
  -3  15  10      627.63      538.39     50.92 o 
  -2  15  10       53.66      -30.96     39.38 o 
  -1  15  10      461.23      389.97     56.03 o 
   0  15  10      140.54      162.11     44.99 o 
   1  15  10      628.36      639.70     57.42 o 
   2  15  10      234.77      258.99     51.08 o 
   3  15  10      268.21      207.02     57.71 o 
   4  15  10      167.85      222.75     59.40 o 
  -9  16  10       25.52       44.34     66.96 o 
  -8  16  10      476.57      609.87     81.16 o 
  -7  16  10      113.07      101.66     61.87 o 
  -6  16  10     1298.01     1162.85     81.24 o 
  -5  16  10      184.42      161.34     56.17 o 
  -4  16  10     1125.38      908.70     61.60 o 
  -3  16  10      196.25      281.48     47.39 o 
  -2  16  10     1922.36     1744.11     73.94 o 
  -1  16  10        1.06        1.10     47.86 o 
   0  16  10      580.31      508.30     54.45 o 
   1  16  10       50.63      100.60     46.43 o 
   2  16  10      783.09      895.09     77.56 o 
   3  16  10       60.26      128.24     78.71 o 
  -7  17  10       29.52        4.87     65.79 o 
  -6  17  10      437.54      398.79     77.71 o 
  -5  17  10        0.43       22.37     49.67 o 
  -4  17  10      624.69      635.17     64.75 o 
  -3  17  10      139.82      100.09     52.76 o 
  -2  17  10      424.65      470.48     66.24 o 
  -1  17  10       11.52       55.55     66.72 o 
   0  17  10       33.28       67.72     67.09 o 
   1  17  10        0.04      -11.93     52.33 o 
  -4  18  10      775.15      843.19     76.32 o 
  -3  18  10       86.29       62.62     53.31 o 
  -2  18  10      902.06      800.53    106.26 o 
 -15   0  11     3778.45     3726.24    225.13 o 
 -13   0  11     3901.30     4297.14    218.46 o 
 -11   0  11      781.98      691.80    120.42 o 
  -9   0  11      511.38      569.81     61.11 o 
  -7   0  11      576.71      653.61     66.10 o 
  -5   0  11      557.86      494.20     51.06 o 
  -3   0  11       38.63       36.41     59.73 o 
  -1   0  11      194.76      310.76     46.45 o 
   1   0  11        1.34        8.12     38.42 o 
   3   0  11      211.04      258.50     49.53 o 
   5   0  11      306.25      328.03     57.76 o 
   7   0  11     2699.06     2893.79    170.87 o 
   9   0  11      921.28     1222.48    151.83 o 
 -16   1  11       24.33      -66.41     92.70 o 
 -15   1  11      288.49      305.09     94.05 o 
 -14   1  11       14.65       41.95     78.64 o 
 -13   1  11      130.85      131.52     78.33 o 
 -12   1  11      513.06      521.22     84.89 o 
 -11   1  11     1497.72     1473.71    113.40 o 
 -10   1  11       12.83      -14.83     34.15 o 
  -9   1  11      662.54      673.78     48.62 o 
  -8   1  11       18.12       -1.65     33.28 o 
  -7   1  11     2477.97     2261.51     65.46 o 
  -6   1  11      882.71      725.41     43.84 o 
  -5   1  11     5173.94     5023.38     75.01 o 
  -4   1  11     1870.50     1720.37     69.17 o 
  -3   1  11     4996.71     5011.69     84.97 o 
  -2   1  11       36.06       10.93     26.26 o 
  -1   1  11     6552.32     6754.31    102.52 o 
   0   1  11      470.84      407.73     35.84 o 
   1   1  11     2333.99     2382.06     61.11 o 
   2   1  11      890.41      865.85     51.58 o 
   3   1  11     7986.92     7966.31    102.13 o 
   4   1  11      981.36     1079.48     56.03 o 
   5   1  11     1718.06     1712.61     63.19 o 
   6   1  11      115.96      117.62     39.71 o 
   7   1  11      621.54      722.31     92.57 o 
   8   1  11        6.96      -29.62     54.25 o 
   9   1  11       10.50       -9.26     61.16 o 
  10   1  11       44.89       20.35     69.47 o 
 -16   2  11       31.01      -43.55     82.38 o 
 -15   2  11      388.29      330.29     92.31 o 
 -14   2  11      144.74       49.42     76.53 o 
 -13   2  11      469.94      442.36    107.92 o 
 -12   2  11        7.31       17.63     60.58 o 
 -11   2  11      382.77      385.36     71.32 o 
 -10   2  11        2.67      -42.64     42.64 o 
  -9   2  11     1715.27     1759.97     73.51 o 
  -8   2  11      791.98      755.38     49.41 o 
  -7   2  11     2554.32     2339.59     67.50 o 
  -6   2  11      846.08      804.71     49.84 o 
  -5   2  11      338.20      376.94     39.56 o 
  -4   2  11     7642.22     7823.60    107.27 o 
  -3   2  11        6.75      -16.52     28.70 o 
  -2   2  11      210.64      283.63     31.92 o 
  -1   2  11      388.84      452.93     43.11 o 
   0   2  11      633.10      674.28     59.49 o 
   1   2  11      875.34      964.91     59.84 o 
   2   2  11     4876.35     4993.02     81.52 o 
   3   2  11      495.59      516.58     40.96 o 
   4   2  11      701.97      810.06     50.78 o 
   5   2  11     1111.47     1042.05     58.38 o 
   6   2  11     1436.69     1506.50     65.81 o 
   7   2  11      496.48      602.95     71.76 o 
   8   2  11       21.76       32.54     57.45 o 
   9   2  11      768.02      900.74    124.22 o 
  10   2  11      190.49       26.65     98.05 o 
 -16   3  11      895.25      912.79    164.68 o 
 -15   3  11       48.80      -50.27     73.92 o 
 -14   3  11     1148.76     1130.72    107.30 o 
 -13   3  11      191.53      110.35     70.54 o 
 -12   3  11     2249.46     2251.26    120.07 o 
 -11   3  11     1363.51     1338.38    207.52 o 
 -10   3  11      401.77      414.42     54.07 o 
  -9   3  11      219.28      263.08     37.72 o 
  -8   3  11      233.57      193.17     36.08 o 
  -7   3  11     1489.75     1300.68     87.07 o 
  -6   3  11       15.86       10.55     32.92 o 
  -5   3  11      713.77      856.14     56.36 o 
  -4   3  11      837.70      782.70     53.97 o 
  -3   3  11     4145.87     3949.77    139.57 o 
  -2   3  11       47.05       47.60     27.16 o 
  -1   3  11      450.15      475.66     36.79 o 
   0   3  11        3.22       17.51     34.18 o 
   1   3  11     1012.58     1007.42     61.96 o 
   2   3  11       18.22       -2.31     40.12 o 
   3   3  11      271.61      321.25     45.50 o 
   4   3  11      154.81      157.02     42.54 o 
   5   3  11      376.66      314.14     47.52 o 
   6   3  11       81.85      106.58     82.10 o 
   7   3  11      422.78      478.69     69.54 o 
   8   3  11     1011.67     1298.64    150.40 o 
   9   3  11       37.23      162.54    102.81 o 
  10   3  11      576.83      604.22    128.27 o 
 -16   4  11        1.93       -8.03     87.78 o 
 -15   4  11       24.87      -11.75     78.93 o 
 -14   4  11      271.58      239.88     85.67 o 
 -13   4  11        0.14        6.36     66.97 o 
 -12   4  11       42.49       26.21     67.04 o 
 -11   4  11        0.87      -13.25     45.30 o 
 -10   4  11     1162.30     1294.46     81.64 o 
  -9   4  11       98.66      100.24     34.37 o 
  -8   4  11     1400.47     1458.42     60.31 o 
  -7   4  11        4.83       12.55     30.35 o 
  -6   4  11     1326.19     1440.26     64.47 o 
  -5   4  11     1620.34     1646.37     66.10 o 
  -4   4  11       69.44       44.59     33.44 o 
  -3   4  11        4.85       -8.50     29.74 o 
  -2   4  11     2303.34     2318.91     62.77 o 
  -1   4  11        8.00        8.29     27.70 o 
   0   4  11     4787.63     4398.64    128.93 o 
   1   4  11       74.18       68.75     36.18 o 
   2   4  11     1480.95     1518.25     69.01 o 
   3   4  11       92.00       97.41     38.08 o 
   4   4  11     1295.86     1445.89     73.66 o 
   5   4  11       24.35      -24.93     41.21 o 
   6   4  11      239.40      322.57     83.89 o 
   7   4  11        5.09      -49.98     53.11 o 
   8   4  11      512.50      673.24    115.18 o 
   9   4  11      316.12      340.31    107.33 o 
 -16   5  11      494.27      589.08    102.73 o 
 -15   5  11       85.48      114.54     79.15 o 
 -14   5  11      512.83      431.82     82.27 o 
 -13   5  11        6.00      -57.13     61.47 o 
 -12   5  11      797.38      753.79     81.44 o 
 -11   5  11      802.99      766.36     61.34 o 
 -10   5  11     3394.75     3531.93     94.99 o 
  -9   5  11      535.23      505.36     42.18 o 
  -8   5  11     2386.11     2451.51     88.82 o 
  -7   5  11      497.56      523.71     48.06 o 
  -6   5  11     2433.93     2388.75     76.34 o 
  -5   5  11       79.20       80.55     34.63 o 
  -4   5  11     1923.21     1867.15     70.24 o 
  -3   5  11       44.06       47.08     33.77 o 
  -2   5  11      184.12      202.90     32.96 o 
  -1   5  11       49.29       53.29     29.69 o 
   0   5  11       15.04       21.00     38.51 o 
   1   5  11      262.39      331.97     44.68 o 
   2   5  11     1596.95     1667.59     72.74 o 
   3   5  11       62.78       33.57     38.00 o 
   4   5  11      296.92      367.57     49.14 o 
   5   5  11        0.24        3.88     39.57 o 
   6   5  11      957.73     1075.42     87.80 o 
   7   5  11       38.18       55.20     53.11 o 
   8   5  11      488.25      668.71    118.27 o 
   9   5  11       87.61      113.04    101.62 o 
 -16   6  11        9.49      -39.35     74.68 o 
 -15   6  11      319.31      320.92     84.23 o 
 -14   6  11        0.58       -7.81     70.26 o 
 -13   6  11     2111.26     1888.73    120.23 o 
 -12   6  11      144.03      186.19     63.65 o 
 -11   6  11      215.21      248.53     49.37 o 
 -10   6  11      763.06      895.23     69.09 o 
  -9   6  11      519.80      548.33     54.11 o 
  -8   6  11     2145.38     2159.14     99.89 o 
  -7   6  11     4446.02     4484.73    116.29 o 
  -6   6  11     1041.00     1145.41     64.82 o 
  -5   6  11       15.88       -8.07     35.33 o 
  -4   6  11        3.02      -31.77     31.77 o 
  -3   6  11      546.46      548.59     46.40 o 
  -2   6  11       65.26       36.50     30.55 o 
  -1   6  11     1075.01     1096.18     54.18 o 
   0   6  11      609.74      500.15     50.01 o 
   1   6  11      658.36      710.24     55.93 o 
   2   6  11      378.17      332.65     47.94 o 
   3   6  11       45.36       -5.40     36.60 o 
   4   6  11      276.95      416.21     50.13 o 
   5   6  11     1009.33     1177.37     71.93 o 
   6   6  11      100.42      132.83     54.10 o 
   7   6  11      842.50      892.58    109.47 o 
   8   6  11      196.25      231.31     92.33 o 
   9   6  11      507.16      518.55    110.42 o 
 -15   7  11      229.74      157.81     78.63 o 
 -14   7  11     1105.47     1164.16    163.25 o 
 -13   7  11      861.95      813.83     88.85 o 
 -12   7  11      785.51      807.74     84.97 o 
 -11   7  11      534.93      523.88     57.84 o 
 -10   7  11        0.61       12.73     42.19 o 
  -9   7  11      546.52      531.48     64.15 o 
  -8   7  11        0.30       10.48     34.32 o 
  -7   7  11     3836.36     3754.82    128.56 o 
  -6   7  11      381.84      427.78     46.58 o 
  -5   7  11      742.91      689.03     54.66 o 
  -4   7  11      216.22      222.37     40.77 o 
  -3   7  11     1557.11     1525.02     67.57 o 
  -2   7  11     1425.92     1409.57     58.01 o 
  -1   7  11     1562.74     1525.26     60.67 o 
   0   7  11      136.86       63.25     38.74 o 
   1   7  11     2008.74     1964.92    125.91 o 
   2   7  11      179.85      182.86     46.02 o 
   3   7  11      263.89      208.07     46.09 o 
   4   7  11      391.82      364.01     52.02 o 
   5   7  11     1413.17     1543.24     93.80 o 
   6   7  11      179.71      171.08     61.67 o 
   7   7  11      276.53      328.95     67.30 o 
   8   7  11       42.59        3.33     90.43 o 
   9   7  11      196.14      207.04    106.38 o 
 -15   8  11     1014.06     1165.47    148.50 o 
 -14   8  11       13.45       38.87     75.91 o 
 -13   8  11     1034.22     1259.11    164.56 o 
 -12   8  11       92.91      193.08     63.69 o 
 -11   8  11     1480.71     1464.56     82.44 o 
 -10   8  11      122.76      236.13     60.71 o 
  -9   8  11     2380.30     2259.90    102.77 o 
  -8   8  11      249.29      217.71     45.73 o 
  -7   8  11     3251.02     3341.58     89.12 o 
  -6   8  11      630.10      632.98     51.73 o 
  -5   8  11     3287.23     3330.58     86.73 o 
  -4   8  11        7.02       -7.34     35.37 o 
  -3   8  11     1946.64     2009.83     75.45 o 
  -2   8  11       90.31       90.30     32.57 o 
  -1   8  11      303.25      270.20     38.91 o 
   0   8  11      590.40      604.95     55.51 o 
   1   8  11     2438.10     2633.75     85.82 o 
   2   8  11        3.88       26.81     40.74 o 
   3   8  11     1685.78     1700.84     80.68 o 
   4   8  11      183.78      139.61     46.19 o 
   5   8  11      835.56      746.25     77.55 o 
   6   8  11        6.00      106.15     58.46 o 
   7   8  11     1318.17     1218.44    101.70 o 
   8   8  11       34.42       53.07     85.43 o 
 -14   9  11      293.62      412.00    103.88 o 
 -13   9  11      454.59      347.78     78.01 o 
 -12   9  11      209.49      302.97     66.01 o 
 -11   9  11      476.25      439.59     68.15 o 
 -10   9  11      169.96      238.92     57.18 o 
  -9   9  11     1202.21     1231.46    129.58 o 
  -8   9  11       43.04       -8.95     38.16 o 
  -7   9  11     4443.82     4841.40    103.56 o 
  -6   9  11        0.41       15.40     36.65 o 
  -5   9  11     6082.11     6182.11    113.33 o 
  -4   9  11       84.55       39.63     38.54 o 
  -3   9  11     1397.22     1328.23     67.16 o 
  -2   9  11      605.42      472.90     42.47 o 
  -1   9  11     1185.84     1025.79     57.69 o 
   0   9  11        0.18       48.01     40.55 o 
   1   9  11      846.80      876.62     64.06 o 
   2   9  11      375.85      378.50     50.04 o 
   3   9  11     1966.09     2216.92     92.81 o 
   4   9  11       75.09      119.82     45.99 o 
   5   9  11     1619.74     1741.91    105.14 o 
   6   9  11       95.94      128.82     62.28 o 
   7   9  11      593.74      530.62     61.92 o 
   8   9  11      149.30      -40.46     99.71 o 
 -14  10  11       87.38       32.95     78.89 o 
 -13  10  11      859.14      973.80    136.12 o 
 -12  10  11      437.12      564.91     76.34 o 
 -11  10  11     1190.25     1321.53     95.64 o 
 -10  10  11       43.71       98.08     60.32 o 
  -9  10  11      324.09      347.80     66.96 o 
  -8  10  11     1073.95     1184.69     91.94 o 
  -7  10  11      477.30      482.97     52.63 o 
  -6  10  11      495.49      579.53     52.23 o 
  -5  10  11     1049.29     1092.26     65.98 o 
  -4  10  11     1352.97     1395.91     71.16 o 
  -3  10  11        0.07       12.74     37.81 o 
  -2  10  11      100.01      100.99     34.70 o 
  -1  10  11        5.58      -17.80     32.99 o 
   0  10  11      371.87      439.98     53.55 o 
   1  10  11      352.67      261.74     48.42 o 
   2  10  11     1430.18     1571.08     78.93 o 
   3  10  11      269.60      245.87     53.30 o 
   4  10  11      404.30      501.54     59.03 o 
   5  10  11      667.58      653.08     79.79 o 
   6  10  11      286.82      264.06     56.23 o 
   7  10  11      677.33      709.57     68.33 o 
 -13  11  11      219.50      362.68     99.00 o 
 -12  11  11      911.50     1014.54     95.78 o 
 -11  11  11      299.03      440.72     73.25 o 
 -10  11  11     1777.64     1633.81    102.87 o 
  -9  11  11      411.70      377.03     81.27 o 
  -8  11  11      156.29       76.60     55.52 o 
  -7  11  11      273.33      191.79     47.78 o 
  -6  11  11      467.14      348.15     49.78 o 
  -5  11  11     1333.79     1331.10     72.98 o 
  -4  11  11      265.02      304.13     47.21 o 
  -3  11  11     2351.83     2512.33     87.04 o 
  -2  11  11      404.87      386.65     50.29 o 
  -1  11  11      606.63      741.66     52.99 o 
   0  11  11       54.81       46.99     42.86 o 
   1  11  11     1296.00     1443.41     81.55 o 
   2  11  11      745.86      634.93     86.38 o 
   3  11  11      572.41      446.82     55.83 o 
   4  11  11      562.11      467.26     61.47 o 
   5  11  11      257.67      194.96     53.60 o 
   6  11  11       82.99       24.08     53.02 o 
   7  11  11       17.39       23.01     61.46 o 
 -13  12  11       50.04       35.93     98.52 o 
 -12  12  11      229.49      261.40     70.02 o 
 -11  12  11      705.63      815.38     84.65 o 
 -10  12  11     1405.95     1425.06    101.80 o 
  -9  12  11      202.82      240.77     65.36 o 
  -8  12  11     2287.99     2311.55    138.03 o 
  -7  12  11      277.80      307.88     42.87 o 
  -6  12  11     1652.73     1764.56     77.85 o 
  -5  12  11        0.96      -29.35     39.39 o 
  -4  12  11     1599.87     2043.07    103.87 o 
  -3  12  11       36.75       11.69     39.57 o 
  -2  12  11     1970.88     2064.84     85.65 o 
  -1  12  11      114.37      101.91     39.03 o 
   0  12  11     1519.36     1458.39     79.03 o 
   1  12  11        4.57      -21.02     43.21 o 
   2  12  11     1978.48     2022.29     78.24 o 
   3  12  11      103.86       59.16     44.87 o 
   4  12  11      483.32      425.10     59.29 o 
   5  12  11       62.92       76.03     52.87 o 
   6  12  11      265.30      195.27     58.54 o 
 -12  13  11      412.48      330.70     81.43 o 
 -11  13  11      183.20      192.53     71.04 o 
 -10  13  11     1638.63     1774.00    114.89 o 
  -9  13  11       24.40        0.37     59.12 o 
  -8  13  11      367.90      515.30     71.97 o 
  -7  13  11        0.13       -6.99     38.27 o 
  -6  13  11      210.10      221.80     42.79 o 
  -5  13  11       19.66       10.22     37.10 o 
  -4  13  11        5.05        5.81     38.27 o 
  -3  13  11        2.41       -3.47     38.71 o 
  -2  13  11       19.91       28.59     38.46 o 
  -1  13  11      243.08      331.40     45.22 o 
   0  13  11        4.17       34.73     40.39 o 
   1  13  11      132.37      146.55     44.83 o 
   2  13  11      105.40       88.95     42.72 o 
   3  13  11        0.83      -24.83     40.82 o 
   4  13  11      148.99      130.47     56.96 o 
   5  13  11        0.33       12.80     63.43 o 
 -11  14  11      153.01      188.49     77.29 o 
 -10  14  11      418.66      444.86     99.59 o 
  -9  14  11        3.75       38.40     60.14 o 
  -8  14  11      213.21      205.55     67.94 o 
  -7  14  11      312.94      339.61     69.33 o 
  -6  14  11      782.36      712.39     54.13 o 
  -5  14  11       16.47      100.18     50.08 o 
  -4  14  11     1860.99     1640.27     69.04 o 
  -3  14  11       53.63       58.97     41.24 o 
  -2  14  11     2558.61     2732.75     81.85 o 
  -1  14  11      218.45      210.92     51.40 o 
   0  14  11     2287.25     2409.40     81.17 o 
   1  14  11        1.00       -3.96     41.59 o 
   2  14  11      441.35      409.84     52.77 o 
   3  14  11        0.57       10.41     54.70 o 
   4  14  11      657.53      560.34     67.46 o 
 -10  15  11      280.40      291.91     83.41 o 
  -9  15  11      199.87      232.20     78.06 o 
  -8  15  11      330.61      245.65     67.58 o 
  -7  15  11      733.76      639.77     79.75 o 
  -6  15  11      233.43      206.72     47.51 o 
  -5  15  11      919.18      854.11     59.35 o 
  -4  15  11        5.06       -0.05     40.36 o 
  -3  15  11     1364.04     1391.49     70.55 o 
  -2  15  11       51.84       31.57     43.48 o 
  -1  15  11      484.93      524.74     60.87 o 
   0  15  11      193.62      114.78     46.37 o 
   1  15  11      841.57      876.07     63.21 o 
   2  15  11       86.73      120.20     50.03 o 
   3  15  11      826.98      762.28     75.35 o 
  -8  16  11        0.47      -68.25    130.89 o 
  -7  16  11       91.76       38.90     62.84 o 
  -6  16  11       10.08      -12.05     42.35 o 
  -5  16  11      214.62      227.89     49.14 o 
  -4  16  11      151.45      146.74     47.83 o 
  -3  16  11       13.71       27.73     44.84 o 
  -2  16  11       66.70      -18.80     45.64 o 
  -1  16  11       19.34       -1.13     52.11 o 
   0  16  11       48.93       48.34     55.23 o 
   1  16  11       74.97      121.39     49.54 o 
   2  16  11       29.16       -3.52     49.62 o 
  -6  17  11       38.97        5.23     53.69 o 
  -5  17  11     1025.04     1062.32     83.27 o 
  -4  17  11        9.70       39.23     56.68 o 
  -3  17  11      797.97      709.41     71.96 o 
  -2  17  11      177.56      149.54     58.83 o 
  -1  17  11     1109.02      973.73     78.60 o 
 -16   0  12      467.13      215.61    142.07 o 
 -14   0  12     2507.00     2206.52    195.62 o 
 -12   0  12     1791.15     1678.69    166.58 o 
 -10   0  12     2814.15     2596.47    104.16 o 
  -8   0  12      823.95      888.81     81.21 o 
  -6   0  12     3583.22     3466.83     99.13 o 
  -4   0  12     6037.98     5765.69    181.10 o 
  -2   0  12     2216.16     2359.62     87.87 o 
   0   0  12     3011.41     2771.64     98.09 o 
   2   0  12     2359.33     2482.71    108.64 o 
   4   0  12     5444.79     5462.29    131.05 o 
   6   0  12      306.75      315.37     61.66 o 
   8   0  12      241.80      272.25     96.38 o 
 -16   1  12     1953.68     1855.22    150.59 o 
 -15   1  12       21.32      -81.49     81.49 o 
 -14   1  12     2666.32     2584.00    147.34 o 
 -13   1  12      116.85       33.81     77.55 o 
 -12   1  12     1148.51     1145.42     99.45 o 
 -11   1  12      225.28      325.85     72.05 o 
 -10   1  12     2229.20     2002.30     70.78 o 
  -9   1  12      263.01      231.91     39.44 o 
  -8   1  12       37.26      -18.47     32.30 o 
  -7   1  12     1476.09     1371.26     59.43 o 
  -6   1  12      115.84      123.83     38.80 o 
  -5   1  12     1241.91     1198.22     63.05 o 
  -4   1  12      336.92      308.23     60.68 o 
  -3   1  12      564.19      670.13    113.40 o 
  -2   1  12       48.46       43.80     36.11 o 
  -1   1  12     1309.45     1454.56     69.45 o 
   0   1  12      214.59      236.36     41.15 o 
   1   1  12      185.65      262.02     70.12 o 
   2   1  12      528.93      548.98     48.72 o 
   3   1  12       37.89        4.33     37.35 o 
   4   1  12     1695.53     1775.97     77.89 o 
   5   1  12      509.55      640.30     56.14 o 
   6   1  12     1330.77     1421.93     79.65 o 
   7   1  12      241.55      140.41     87.58 o 
   8   1  12      828.03     1239.86    158.02 o 
   9   1  12       32.44      -34.98     99.00 o 
 -16   2  12       28.66       47.78     93.84 o 
 -15   2  12      579.49      633.23    167.65 o 
 -14   2  12      290.12      175.46     84.67 o 
 -13   2  12      680.38      603.03     93.29 o 
 -12   2  12     2501.25     2401.10    131.42 o 
 -11   2  12      409.14      409.86     97.69 o 
 -10   2  12     1455.85     1579.53     82.78 o 
  -9   2  12      469.04      473.33     43.43 o 
  -8   2  12     2780.13     2738.39    109.47 o 
  -7   2  12       21.67       20.53     35.29 o 
  -6   2  12     3632.27     3741.54    105.81 o 
  -5   2  12       95.16      105.27     35.69 o 
  -4   2  12     1341.11     1274.92     61.38 o 
  -3   2  12      290.63      269.84     54.82 o 
  -2   2  12     2700.15     2639.20     77.86 o 
  -1   2  12       94.14       87.60     39.29 o 
   0   2  12       39.33       28.31     35.12 o 
   1   2  12     1393.42     1499.14     71.13 o 
   2   2  12     1070.97     1244.36     68.49 o 
   3   2  12      787.76      850.29     62.48 o 
   4   2  12      314.50      315.61     46.47 o 
   5   2  12      465.67      500.04     52.27 o 
   6   2  12     1237.43     1369.06     99.17 o 
   7   2  12       79.37       20.23     85.91 o 
   8   2  12      306.19      263.68     99.00 o 
   9   2  12      402.82      444.78    113.28 o 
 -16   3  12       74.79      -10.48     87.75 o 
 -15   3  12      736.64      750.82    102.73 o 
 -14   3  12      545.32      593.64    154.09 o 
 -13   3  12      981.57      942.55     91.19 o 
 -12   3  12        2.48        3.43     62.75 o 
 -11   3  12      990.36     1105.20     76.14 o 
 -10   3  12     1143.44     1107.40     73.45 o 
  -9   3  12     1871.29     1810.04     64.80 o 
  -8   3  12      428.65      345.86     44.12 o 
  -7   3  12      222.42      226.76     39.70 o 
  -6   3  12      372.87      416.25     45.95 o 
  -5   3  12     3999.57     3875.86    104.79 o 
  -4   3  12      337.72      344.63     41.38 o 
  -3   3  12     3604.03     3466.94     83.87 o 
  -2   3  12        3.25        2.00     33.51 o 
  -1   3  12     1749.61     1792.64     74.86 o 
   0   3  12      357.99      395.26     46.31 o 
   1   3  12     2326.57     2581.90    133.30 o 
   2   3  12        3.81       13.96     37.10 o 
   3   3  12       80.32      104.49     47.18 o 
   4   3  12      173.99      179.78     42.72 o 
   5   3  12      309.44      260.42     49.33 o 
   6   3  12      185.47      252.15     63.27 o 
   7   3  12       43.41       70.20     85.67 o 
   8   3  12      128.51      218.94    102.33 o 
   9   3  12      113.27       -5.95     98.05 o 
 -16   4  12       19.54      -82.80     82.80 o 
 -15   4  12      548.20      418.76     95.29 o 
 -14   4  12      292.84      177.35     80.33 o 
 -13   4  12      532.18      506.67     83.76 o 
 -12   4  12        6.43      -58.64     58.64 o 
 -11   4  12      890.02      965.88     71.33 o 
 -10   4  12      215.89      212.30     47.18 o 
  -9   4  12      800.12      725.42     57.36 o 
  -8   4  12      630.47      619.52     52.17 o 
  -7   4  12        6.08        5.56     36.40 o 
  -6   4  12       58.46       51.15     36.54 o 
  -5   4  12      683.77      748.40     67.02 o 
  -4   4  12       43.42       84.00     34.55 o 
  -3   4  12      182.22      185.70     38.79 o 
  -2   4  12      779.75      758.24     46.83 o 
  -1   4  12     1326.08     1371.51     69.37 o 
   0   4  12       15.88       14.21     36.40 o 
   1   4  12      314.10      285.24     45.02 o 
   2   4  12      417.28      431.33     51.54 o 
   3   4  12      872.27      866.47     63.20 o 
   4   4  12       15.50       45.34     40.94 o 
   5   4  12      401.08      469.44     65.99 o 
   6   4  12       13.27        4.66     54.94 o 
   7   4  12      965.87     1140.47     94.78 o 
   8   4  12       51.47       31.89     86.62 o 
 -15   5  12      513.64      314.58     85.12 o 
 -14   5  12      212.77       40.04     69.58 o 
 -13   5  12      854.50      888.22    125.77 o 
 -12   5  12       56.96        6.39     60.09 o 
 -11   5  12     3481.39     3384.81    114.61 o 
 -10   5  12       53.34       21.65     53.56 o 
  -9   5  12     5821.21     5957.49    127.72 o 
  -8   5  12      111.19       68.94     40.23 o 
  -7   5  12     4318.56     4173.51    109.13 o 
  -6   5  12      313.98      348.87     45.32 o 
  -5   5  12     1649.16     1628.96     68.43 o 
  -4   5  12      651.78      640.06     54.05 o 
  -3   5  12     1234.09     1216.04     64.32 o 
  -2   5  12       17.63       11.72     29.34 o 
  -1   5  12     3823.74     3916.20     78.65 o 
   0   5  12      387.64      368.98     47.79 o 
   1   5  12      188.12      134.84     40.60 o 
   2   5  12      291.08      256.61     47.17 o 
   3   5  12       25.30       30.17     40.02 o 
   4   5  12      330.46      352.37     52.94 o 
   5   5  12       77.59       63.79     80.61 o 
   6   5  12      738.24      841.25     81.61 o 
   7   5  12       44.91       60.95     62.02 o 
   8   5  12       31.79       76.39     92.33 o 
 -15   6  12      969.76     1102.23    112.48 o 
 -14   6  12       23.73       29.24     72.06 o 
 -13   6  12      798.53      774.08     85.57 o 
 -12   6  12     1636.53     1752.90    121.01 o 
 -11   6  12      120.19      178.51     58.45 o 
 -10   6  12      469.23      572.57     82.46 o 
  -9   6  12       52.06       29.41     38.16 o 
  -8   6  12     1788.07     1653.56     73.38 o 
  -7   6  12      181.19      168.43     54.20 o 
  -6   6  12      270.19      240.20     43.05 o 
  -5   6  12      156.85      132.34     40.49 o 
  -4   6  12     3140.42     2848.22     83.08 o 
  -3   6  12        7.97      -31.04     35.47 o 
  -2   6  12     4895.65     4806.73     97.41 o 
  -1   6  12      150.84       94.62     33.23 o 
   0   6  12     1159.39     1180.35     70.64 o 
   1   6  12      387.67      403.23     48.17 o 
   2   6  12      546.08      570.35     53.62 o 
   3   6  12      492.78      583.09     55.48 o 
   4   6  12        4.59       -5.18     44.77 o 
   5   6  12     1275.15     1405.97     93.03 o 
   6   6  12        7.72      -10.50     56.96 o 
   7   6  12      634.68      612.66     76.75 o 
   8   6  12       30.47       10.00     90.19 o 
 -15   7  12      352.96      487.92    139.81 o 
 -14   7  12      947.86     1093.81    176.70 o 
 -13   7  12      145.66      121.64    163.85 o 
 -12   7  12      158.29      173.48     86.62 o 
 -11   7  12      968.48     1022.45     94.98 o 
 -10   7  12      817.03      904.01     79.90 o 
  -9   7  12      367.91      440.99     61.55 o 
  -8   7  12     1820.49     1917.55     77.23 o 
  -7   7  12     1226.67     1353.36     72.06 o 
  -6   7  12       39.59       22.46     39.00 o 
  -5   7  12       23.45       23.41     36.76 o 
  -4   7  12       41.81       11.29     36.86 o 
  -3   7  12     1196.29     1223.98     67.07 o 
  -2   7  12       55.32       58.29     34.04 o 
  -1   7  12      108.25      103.75     34.75 o 
   0   7  12        3.46      -23.07     39.91 o 
   1   7  12      841.05      850.62     65.89 o 
   2   7  12       10.46      -40.73     40.73 o 
   3   7  12       34.08       13.80     42.09 o 
   4   7  12      410.26      462.85     54.49 o 
   5   7  12       48.22       39.32     58.73 o 
   6   7  12      623.22      693.43     98.05 o 
   7   7  12       33.10        1.58     61.40 o 
   8   7  12      552.08      630.16    116.37 o 
 -14   8  12     1148.39      888.84    129.22 o 
 -13   8  12      326.91      571.38    118.27 o 
 -12   8  12      461.45      535.47     81.03 o 
 -11   8  12       61.92       61.48     59.66 o 
 -10   8  12     1836.04     1925.73    105.22 o 
  -9   8  12        3.83       26.82     55.79 o 
  -8   8  12     4113.49     4393.77    103.17 o 
  -7   8  12       90.00      115.55     43.89 o 
  -6   8  12     5904.49     5604.37    111.47 o 
  -5   8  12        6.46       -2.77     38.71 o 
  -4   8  12     4761.50     4535.83    122.62 o 
  -3   8  12      346.41      338.39     47.01 o 
  -2   8  12     2888.43     2712.98     74.03 o 
  -1   8  12      286.13      321.78     39.92 o 
   0   8  12     1964.92     1856.40    139.66 o 
   1   8  12        2.14        7.75     40.10 o 
   2   8  12        5.10      -27.53     40.24 o 
   3   8  12       90.30       30.52     58.52 o 
   4   8  12     1328.63     1493.88     83.32 o 
   5   8  12        2.12       23.19     55.11 o 
   6   8  12      600.56      656.58     81.42 o 
   7   8  12       11.73      -54.04     64.02 o 
 -14   9  12      990.09     1237.24    158.25 o 
 -13   9  12      142.00      263.68     92.81 o 
 -12   9  12      571.40      706.07     81.26 o 
 -11   9  12       30.13       23.92     52.67 o 
 -10   9  12      184.55      145.74     72.46 o 
  -9   9  12       47.92       -4.49     50.90 o 
  -8   9  12      308.75      285.36     45.84 o 
  -7   9  12       82.13       68.74     40.06 o 
  -6   9  12       13.91       -1.64     38.68 o 
  -5   9  12      900.65      844.62     62.65 o 
  -4   9  12      286.93      348.92     48.33 o 
  -3   9  12      779.06      742.08     58.28 o 
  -2   9  12      103.83      114.31     36.45 o 
  -1   9  12      241.14      212.19     37.75 o 
   0   9  12       82.58       62.31     42.65 o 
   1   9  12       46.30        2.04     41.97 o 
   2   9  12      365.19      387.21     52.07 o 
   3   9  12      750.16      830.43     66.74 o 
   4   9  12      719.47      732.92    108.86 o 
   5   9  12       44.48      101.80     66.51 o 
   6   9  12      649.79      663.66     81.77 o 
   7   9  12       20.81      -44.55     56.49 o 
 -13  10  12      546.26      671.81    125.41 o 
 -12  10  12      278.17      380.71     69.66 o 
 -11  10  12     1948.19     2064.31    114.66 o 
 -10  10  12      700.35      790.89    141.36 o 
  -9  10  12       74.03      126.42     59.96 o 
  -8  10  12      742.08      716.90     59.91 o 
  -7  10  12       57.74       30.56     42.95 o 
  -6  10  12     2856.25     2943.87     92.44 o 
  -5  10  12       37.65       40.35     40.60 o 
  -4  10  12     4327.91     4063.20    103.17 o 
  -3  10  12        7.96       26.22     41.04 o 
  -2  10  12     2291.56     2265.34     71.41 o 
  -1  10  12      616.94      499.39     47.60 o 
   0  10  12     1088.61     1160.98     72.99 o 
   1  10  12      666.14      709.24     63.80 o 
   2  10  12     1557.82     1501.49     82.64 o 
   3  10  12      211.75      233.50     51.28 o 
   4  10  12      592.17      534.30     80.89 o 
   5  10  12       94.88       68.47     62.62 o 
   6  10  12       96.41       76.70     57.73 o 
 -13  11  12      304.74      384.81    110.66 o 
 -12  11  12      614.35      549.61     83.96 o 
 -11  11  12     1475.68     1283.10    131.36 o 
 -10  11  12      538.34      693.19     80.08 o 
  -9  11  12     1555.00     1384.58    106.02 o 
  -8  11  12      178.10      217.30     61.80 o 
  -7  11  12     1587.95     1609.23     76.65 o 
  -6  11  12      541.32      575.65     60.97 o 
  -5  11  12     1385.20     1461.74     76.62 o 
  -4  11  12      325.04      436.36     51.67 o 
  -3  11  12      850.49      976.73     70.69 o 
  -2  11  12      129.80      129.75     47.33 o 
  -1  11  12     1256.09     1247.36     66.77 o 
   0  11  12       53.21       -3.71     43.18 o 
   1  11  12      888.69      974.17     84.34 o 
   2  11  12       92.35       57.04     47.68 o 
   3  11  12      625.13      731.25     67.81 o 
   4  11  12      129.92       87.43     64.64 o 
   5  11  12      387.40      281.75     61.38 o 
   6  11  12      177.72      202.34     60.35 o 
 -12  12  12      382.03      354.40     75.65 o 
 -11  12  12      922.48      982.24     91.03 o 
 -10  12  12      171.93      195.02     73.18 o 
  -9  12  12      903.72      967.04    170.39 o 
  -8  12  12      156.80      119.66     59.07 o 
  -7  12  12       42.74        7.70     45.98 o 
  -6  12  12      397.03      291.26     51.27 o 
  -5  12  12       20.74       35.47     46.12 o 
  -4  12  12      212.89      166.92     50.94 o 
  -3  12  12       37.33        1.34     43.99 o 
  -2  12  12      209.83      380.04     56.41 o 
  -1  12  12       94.80       46.15     46.05 o 
   0  12  12       10.05       18.07     46.84 o 
   1  12  12      308.09      265.69     54.85 o 
   2  12  12      547.68      438.94     62.16 o 
   3  12  12     1323.13     1295.13     73.14 o 
   4  12  12       33.64       28.27     63.99 o 
   5  12  12      490.11      532.11     67.24 o 
 -11  13  12      774.26      850.19     96.97 o 
 -10  13  12       13.22        6.55     65.60 o 
  -9  13  12      926.30      929.86     89.82 o 
  -8  13  12       60.02       45.64     61.41 o 
  -7  13  12      418.37      356.34     48.15 o 
  -6  13  12       43.16       49.73     40.26 o 
  -5  13  12     1571.99     1482.87     69.03 o 
  -4  13  12      166.37      202.87     50.02 o 
  -3  13  12     2150.97     2308.73     91.94 o 
  -2  13  12      212.15      219.09     49.82 o 
  -1  13  12     2676.78     2720.27     99.10 o 
   0  13  12      249.54      287.42     48.96 o 
   1  13  12      932.96      911.04     62.63 o 
   2  13  12       20.09       -2.69     43.77 o 
   3  13  12      347.49      215.36     50.78 o 
   4  13  12       31.64        9.49     54.68 o 
 -10  14  12       46.14       -1.80     65.96 o 
  -9  14  12      298.14      454.17     76.14 o 
  -8  14  12       74.24      -26.69     59.23 o 
  -7  14  12      291.90      369.43     50.28 o 
  -6  14  12       85.91       69.05     41.92 o 
  -5  14  12       48.93       30.36     41.18 o 
  -4  14  12      128.08      145.07     42.28 o 
  -3  14  12        2.52       -1.13     40.86 o 
  -2  14  12      347.13      402.71     53.79 o 
  -1  14  12      787.93      866.54     69.46 o 
   0  14  12      104.72      127.18     46.53 o 
   1  14  12      232.85      262.89     50.05 o 
   2  14  12      199.07      152.27     49.62 o 
   3  14  12      780.69      736.13     76.46 o 
  -9  15  12       67.32       69.42     65.18 o 
  -8  15  12      151.54      254.89     68.48 o 
  -7  15  12      522.42      547.52     77.40 o 
  -6  15  12       24.81       38.48     44.34 o 
  -5  15  12      417.10      473.16     54.80 o 
  -4  15  12       53.50       58.33     45.47 o 
  -3  15  12      490.47      412.99     52.38 o 
  -2  15  12      359.25      314.18     52.81 o 
  -1  15  12      333.19      304.45     59.94 o 
   0  15  12      115.67       45.45     46.67 o 
   1  15  12      129.66      189.63     53.41 o 
  -7  16  12        0.09       41.20     66.91 o 
  -6  16  12     1009.89     1022.72     68.61 o 
  -5  16  12       23.89       59.84     47.59 o 
  -4  16  12     1173.19     1197.44     72.07 o 
  -3  16  12        6.73      -19.24     43.30 o 
  -2  16  12     1045.48     1049.71     79.93 o 
  -1  16  12       11.53      -44.89     54.80 o 
 -15   0  13     1489.98     1609.20    209.18 o 
 -13   0  13     2005.11     1846.70    183.72 o 
 -11   0  13     2246.00     2280.53    178.72 o 
  -9   0  13      711.25      563.37     64.64 o 
  -7   0  13      443.19      291.52     76.39 o 
  -5   0  13     1036.34     1258.42    119.94 o 
  -3   0  13     1164.20     1247.71    120.18 o 
  -1   0  13     1663.27     1547.80    134.69 o 
   1   0  13      801.68      594.47     98.76 o 
   3   0  13     1754.04     2020.90    139.93 o 
   5   0  13      608.07      549.73    106.14 o 
 -16   1  13       23.57      -87.52     87.52 o 
 -15   1  13     1444.61     1333.43    119.22 o 
 -14   1  13      373.99      323.12     89.44 o 
 -13   1  13     1340.80     1197.33    113.87 o 
 -12   1  13       18.36      -45.81     71.34 o 
 -11   1  13     5528.62     4856.60    145.89 o 
 -10   1  13       93.58       77.38     36.42 o 
  -9   1  13     2892.78     2583.15    150.24 o 
  -8   1  13      920.60      941.47     64.69 o 
  -7   1  13     5578.45     5437.02    102.77 o 
  -6   1  13        5.64        6.41     42.31 o 
  -5   1  13     1841.86     1838.85     93.13 o 
  -4   1  13       59.56       68.58     50.82 o 
  -3   1  13     2223.06     2359.84    103.43 o 
  -2   1  13       17.77        0.26     35.91 o 
  -1   1  13       71.02       73.30     40.52 o 
   0   1  13      318.43      249.22     43.98 o 
   1   1  13      421.87      440.79     48.94 o 
   2   1  13     1266.55     1316.21     70.17 o 
   3   1  13      544.36      478.25     51.44 o 
   4   1  13      259.49      265.04     47.81 o 
   5   1  13       23.91       32.10     45.66 o 
   6   1  13      265.22      265.66     62.64 o 
   7   1  13        9.49       -7.38     88.29 o 
   8   1  13      207.88      230.60    103.76 o 
 -15   2  13      763.89      713.53    111.78 o 
 -14   2  13     1044.30     1051.47    108.94 o 
 -13   2  13       14.43      -71.64     71.64 o 
 -12   2  13      845.83      769.54    133.15 o 
 -11   2  13       40.92      -14.76     43.75 o 
 -10   2  13     1826.67     1748.55     77.04 o 
  -9   2  13      833.90      732.42     57.70 o 
  -8   2  13      774.86      654.96     52.38 o 
  -7   2  13       12.78       43.32     36.59 o 
  -6   2  13     6334.52     6316.25    124.89 o 
  -5   2  13        8.26      -43.66     43.66 o 
  -4   2  13     1527.63     1482.90     91.42 o 
  -3   2  13      397.56      328.97     58.64 o 
  -2   2  13      111.07       98.96     40.59 o 
  -1   2  13       75.36       44.55     37.95 o 
   0   2  13      363.93      323.24     70.55 o 
   1   2  13      246.10      267.34     54.71 o 
   2   2  13      168.58      195.79     45.26 o 
   3   2  13      876.25      888.07     69.99 o 
   4   2  13       32.94       39.15     43.30 o 
   5   2  13      888.71     1118.11     72.44 o 
   6   2  13        0.41       37.87     57.19 o 
   7   2  13      818.98     1064.23    136.36 o 
   8   2  13        3.83      112.32     99.24 o 
 -15   3  13       50.14       58.75     88.87 o 
 -14   3  13      723.87      638.01    121.01 o 
 -13   3  13      315.45      189.64     79.35 o 
 -12   3  13     1170.26     1095.29     97.87 o 
 -11   3  13      933.97      965.20    101.20 o 
 -10   3  13        0.68       60.52     54.38 o 
  -9   3  13      221.51      225.05     44.61 o 
  -8   3  13        0.92       12.79     36.58 o 
  -7   3  13     1124.11     1066.46     69.91 o 
  -6   3  13      135.82      143.87     39.43 o 
  -5   3  13      656.31      642.67     50.83 o 
  -4   3  13     2737.14     2750.48    107.69 o 
  -3   3  13     2351.01     2380.34    152.30 o 
  -2   3  13     6220.40     6226.47    113.20 o 
  -1   3  13      423.95      438.00     63.02 o 
   0   3  13     5584.92     5431.45    229.33 o 
   1   3  13       40.22        6.84     41.06 o 
   2   3  13     2258.84     2264.27     83.74 o 
   3   3  13        0.13      -42.69     42.69 o 
   4   3  13      720.03      715.57     61.95 o 
   5   3  13       25.99      -16.82     44.93 o 
   6   3  13      216.73      299.39     67.16 o 
   7   3  13       62.61      110.90     95.43 o 
   8   3  13      773.38      774.61    122.80 o 
 -15   4  13       76.20      -42.73     76.15 o 
 -14   4  13     2144.96     2247.32    224.17 o 
 -13   4  13       10.05      -47.96     94.36 o 
 -12   4  13     2883.08     3151.57    147.55 o 
 -11   4  13        1.31       36.18     54.18 o 
 -10   4  13     6072.88     5895.20    143.43 o 
  -9   4  13      544.46      613.94     53.81 o 
  -8   4  13     6153.22     5929.54    111.66 o 
  -7   4  13       62.90       49.43     38.29 o 
  -6   4  13     2591.99     2170.64    161.05 o 
  -5   4  13       19.83      -28.17     35.88 o 
  -4   4  13     2329.33     2152.16     75.50 o 
  -3   4  13      212.87      226.59     55.41 o 
  -2   4  13     3316.98     3230.14     90.02 o 
  -1   4  13      167.15      246.00     72.01 o 
   0   4  13     4087.63     4349.37    100.80 o 
   1   4  13       99.30      121.28     43.23 o 
   2   4  13      457.10      477.90     52.24 o 
   3   4  13       12.53        1.67     40.88 o 
   4   4  13       30.21       18.08     44.68 o 
   5   4  13      175.19      125.09     50.23 o 
   6   4  13       46.70       17.50     59.41 o 
   7   4  13        2.41      -83.05     83.05 o 
 -15   5  13       20.56       30.38     84.03 o 
 -14   5  13      317.14      258.37     86.98 o 
 -13   5  13      150.58       95.79     69.78 o 
 -12   5  13      477.87      600.41    116.37 o 
 -11   5  13      294.87      474.61     69.16 o 
 -10   5  13       23.26       39.37     56.10 o 
  -9   5  13       86.84      100.16     42.85 o 
  -8   5  13      296.91      257.83     46.41 o 
  -7   5  13      408.06      436.41     50.31 o 
  -6   5  13      735.41      738.08     59.35 o 
  -5   5  13        1.10       24.06     36.85 o 
  -4   5  13      755.54      705.85     56.78 o 
  -3   5  13      291.91      290.11     44.06 o 
  -2   5  13      594.40      577.74     52.90 o 
  -1   5  13      591.84      639.17     57.05 o 
   0   5  13     4818.88     4514.84    103.50 o 
   1   5  13      486.97      458.26     51.22 o 
   2   5  13      444.95      453.11     54.84 o 
   3   5  13      152.90      173.44     49.08 o 
   4   5  13     2143.94     2520.14     93.70 o 
   5   5  13      305.19      319.60     67.98 o 
   6   5  13     1165.12     1199.30    100.46 o 
   7   5  13       63.37      184.43     91.86 o 
 -15   6  13      297.34      204.48    135.17 o 
 -14   6  13      731.14      839.82    133.50 o 
 -13   6  13      424.83      445.02    109.71 o 
 -12   6  13     2052.54     2322.89    162.30 o 
 -11   6  13        0.43       20.04     59.86 o 
 -10   6  13     2270.07     2361.43    166.58 o 
  -9   6  13      692.00      828.54     65.72 o 
  -8   6  13     5570.43     5402.62    111.96 o 
  -7   6  13       14.38      -28.30     39.27 o 
  -6   6  13     2775.12     2728.08     85.55 o 
  -5   6  13       89.15       58.38     39.50 o 
  -4   6  13     2610.72     2681.11     85.90 o 
  -3   6  13     4515.46     4298.88     98.67 o 
  -2   6  13     3170.16     3270.60     77.47 o 
  -1   6  13     1442.69     1444.08     83.98 o 
   0   6  13     1690.19     1567.21     78.75 o 
   1   6  13        1.47       10.18     40.62 o 
   2   6  13      251.18      278.71     52.87 o 
   3   6  13      149.56      132.95     47.90 o 
   4   6  13        0.16       14.73     47.03 o 
   5   6  13      138.28      168.97     64.39 o 
   6   6  13       81.68       34.47     87.10 o 
   7   6  13      150.63      190.00     73.66 o 
 -14   7  13     1431.79     1642.04    161.11 o 
 -13   7  13     1553.58     1592.78    160.87 o 
 -12   7  13      435.93      423.12    106.14 o 
 -11   7  13      607.47      734.94     77.07 o 
 -10   7  13       59.81       57.40     54.83 o 
  -9   7  13     2885.01     3106.26    118.44 o 
  -8   7  13      592.27      564.74     55.66 o 
  -7   7  13     2147.54     2135.51     96.56 o 
  -6   7  13        4.03       50.90     41.10 o 
  -5   7  13     1498.24     1449.85     95.16 o 
  -4   7  13     1126.74     1046.41     67.40 o 
  -3   7  13     1653.01     1562.76     74.96 o 
  -2   7  13      612.84      640.04     47.41 o 
  -1   7  13     2941.92     3134.86     93.20 o 
   0   7  13      399.79      448.44     54.95 o 
   1   7  13     1310.29     1273.60     75.97 o 
   2   7  13      731.86      869.61     65.55 o 
   3   7  13      636.81      691.11     61.93 o 
   4   7  13      363.34      373.85     58.92 o 
   5   7  13      104.71       86.25     61.42 o 
   6   7  13      288.23      307.41    111.25 o 
 -14   8  13      153.55      320.32    115.89 o 
 -13   8  13      133.14      246.31     93.76 o 
 -12   8  13      112.89      123.51     68.00 o 
 -11   8  13        3.42       -8.35     84.01 o 
 -10   8  13      832.94      798.37     83.26 o 
  -9   8  13       14.88       44.96     54.38 o 
  -8   8  13      523.75      560.64     56.20 o 
  -7   8  13      639.70      677.36     59.46 o 
  -6   8  13       45.65       57.18     40.79 o 
  -5   8  13      672.75      612.04     55.68 o 
  -4   8  13       17.05      -39.04     39.04 o 
  -3   8  13       70.83       47.49     42.82 o 
  -2   8  13       82.10       41.54     34.54 o 
  -1   8  13     3071.41     3058.82     94.03 o 
   0   8  13      391.30      340.03     51.22 o 
   1   8  13      665.50      637.86     60.09 o 
   2   8  13       87.19       43.33     44.73 o 
   3   8  13      504.65      590.79     62.49 o 
   4   8  13        2.64       21.62     46.78 o 
   5   8  13      629.85      614.44     86.41 o 
   6   8  13       12.09      -14.30     63.52 o 
 -13   9  13      841.98     1140.62    160.16 o 
 -12   9  13      374.00      330.44     99.00 o 
 -11   9  13      165.81      222.20     69.57 o 
 -10   9  13        8.38       86.04     58.72 o 
  -9   9  13     2194.13     2103.27    118.87 o 
  -8   9  13       56.09       52.62     44.68 o 
  -7   9  13     4316.33     4619.65    109.81 o 
  -6   9  13       27.07       50.62     44.41 o 
  -5   9  13     4462.13     4673.63    110.91 o 
  -4   9  13       28.89       13.04     41.97 o 
  -3   9  13     3120.12     3053.33     93.11 o 
  -2   9  13       71.15       71.15     37.27 o 
  -1   9  13      870.91      918.16     90.41 o 
   0   9  13        4.82       -8.77     44.29 o 
   1   9  13     1429.81     1363.68     80.22 o 
   2   9  13        7.71       -6.68     44.98 o 
   3   9  13      315.02      308.36     56.40 o 
   4   9  13      195.45      132.59     65.97 o 
   5   9  13      442.83      336.01     75.38 o 
   6   9  13        0.03      -15.93     72.09 o 
 -13  10  13      314.24      408.37    108.99 o 
 -12  10  13      811.88      743.61     90.92 o 
 -11  10  13      495.63      526.63    138.03 o 
 -10  10  13      955.34      995.83     93.81 o 
  -9  10  13       22.30       64.12     61.78 o 
  -8  10  13      298.05      336.63     53.94 o 
  -7  10  13       97.56       47.26     49.34 o 
  -6  10  13     1518.82     1531.89     79.84 o 
  -5  10  13      339.66      341.46     50.16 o 
  -4  10  13        6.75       14.26     42.40 o 
  -3  10  13     1304.58     1276.26     77.81 o 
  -2  10  13      521.31      419.04     46.58 o 
  -1  10  13      818.60      826.10     73.91 o 
   0  10  13      119.24      127.69     47.58 o 
   1  10  13      943.47      902.43     72.48 o 
   2  10  13      683.16      771.43     67.93 o 
   3  10  13      265.01      208.44     54.90 o 
   4  10  13      347.19      349.32     91.98 o 
   5  10  13      311.12      223.87     73.46 o 
 -12  11  13      183.93      212.31     72.59 o 
 -11  11  13     1013.85     1107.91    102.42 o 
 -10  11  13      185.55      160.64     66.09 o 
  -9  11  13       66.10       94.01     58.01 o 
  -8  11  13        1.11      -28.02     54.76 o 
  -7  11  13      762.22      675.23     61.96 o 
  -6  11  13        4.01       21.63     46.47 o 
  -5  11  13      498.98      511.20     65.69 o 
  -4  11  13       80.11       84.16     47.10 o 
  -3  11  13      201.24      161.25     48.94 o 
  -2  11  13       24.33      -13.20     44.70 o 
  -1  11  13      291.74      358.40     55.48 o 
   0  11  13       83.31       69.91     48.50 o 
   1  11  13      775.58      871.90     67.93 o 
   2  11  13     1394.96     1315.72     85.32 o 
   3  11  13      542.08      507.48     68.88 o 
   4  11  13       34.57      -60.99     63.42 o 
 -11  12  13       29.38       45.31     69.72 o 
 -10  12  13     2535.73     2439.98    125.14 o 
  -9  12  13      208.91      324.66     74.27 o 
  -8  12  13     1518.38     1374.42    101.57 o 
  -7  12  13        4.23       -8.03     46.18 o 
  -6  12  13      825.74      906.09     67.96 o 
  -5  12  13      158.05      139.06     47.79 o 
  -4  12  13     1675.87     1973.66     86.90 o 
  -3  12  13      141.85      152.36     48.93 o 
  -2  12  13      970.96     1109.11     75.83 o 
  -1  12  13      225.71      311.35     54.07 o 
   0  12  13     1186.57     1290.13     84.40 o 
   1  12  13       74.63       57.86     53.71 o 
   2  12  13      101.76       75.87     54.86 o 
   3  12  13       52.68       60.77     49.14 o 
 -10  13  13      255.05      345.66    110.90 o 
  -9  13  13      209.95      212.32     69.07 o 
  -8  13  13      299.15      369.96     75.35 o 
  -7  13  13       60.71        8.73     63.01 o 
  -6  13  13        0.20        4.88     46.59 o 
  -5  13  13        5.17        1.62     47.72 o 
  -4  13  13      233.04      233.19     53.59 o 
  -3  13  13        0.39       15.36     48.49 o 
  -2  13  13      487.32      473.03     59.67 o 
  -1  13  13       46.61       69.70     50.74 o 
   0  13  13      763.19      708.48     69.50 o 
   1  13  13       11.27       47.95     49.05 o 
   2  13  13      724.80      667.49     66.84 o 
  -9  14  13       16.26       19.19     66.87 o 
  -8  14  13      499.68      468.28     77.07 o 
  -7  14  13      108.64      129.28     47.54 o 
  -6  14  13      425.98      300.77     50.95 o 
  -5  14  13       50.21       -3.67     43.74 o 
  -4  14  13      935.20      845.10     61.78 o 
  -3  14  13      314.57      357.44     52.08 o 
  -2  14  13     1034.62     1138.58     84.03 o 
  -1  14  13      197.84      146.07     56.13 o 
   0  14  13      375.31      505.04     68.27 o 
   1  14  13      285.74      262.52     53.31 o 
  -7  15  13      610.88      553.08     81.09 o 
  -6  15  13       28.96       40.21     46.62 o 
  -5  15  13      716.55      693.52     59.78 o 
  -4  15  13      104.42       -1.69     45.82 o 
  -3  15  13      350.25      374.07     52.62 o 
  -2  15  13      172.47      162.89     60.29 o 
  -1  15  13      316.18      392.28     63.41 o 
 -14   0  14      811.76      628.73    138.26 o 
 -12   0  14     2699.44     2343.12    171.58 o 
 -10   0  14     2181.24     2215.32    150.16 o 
  -8   0  14     4866.48     4751.68    184.43 o 
  -6   0  14     4568.75     4303.80    187.76 o 
  -4   0  14     2378.74     2417.84    143.98 o 
  -2   0  14      238.87      199.66     86.62 o 
   0   0  14      104.96      -24.51     79.48 o 
   2   0  14      188.84       57.59     77.58 o 
   4   0  14        7.26       42.60     80.67 o 
 -15   1  14       70.69       26.42     95.25 o 
 -14   1  14       65.47      -18.40     78.58 o 
 -13   1  14      114.33       42.93    117.56 o 
 -12   1  14       33.56      -33.91     67.60 o 
 -11   1  14       21.16       27.37     77.82 o 
 -10   1  14       66.88       85.73     44.82 o 
  -9   1  14      582.43      698.34    122.75 o 
  -8   1  14      473.65      398.71     62.92 o 
  -7   1  14     1543.28     1464.01     93.43 o 
  -6   1  14      547.14      452.82     67.35 o 
  -5   1  14     6994.84     6866.21    168.49 o 
  -4   1  14     1741.72     1798.32    102.69 o 
  -3   1  14      257.65      265.75     59.90 o 
  -2   1  14      414.85      419.88     65.54 o 
  -1   1  14      435.53      358.19     62.26 o 
   0   1  14      869.84      860.91     78.69 o 
   1   1  14        2.11       54.06     51.42 o 
   2   1  14     2873.16     2769.61    119.82 o 
   3   1  14      159.90      108.07     57.52 o 
   4   1  14     1565.17     1578.44    115.42 o 
   5   1  14        1.58       20.02     61.27 o 
 -15   2  14       44.71      -26.91     83.87 o 
 -14   2  14      515.45      466.96     95.90 o 
 -13   2  14      432.01      434.02     86.86 o 
 -12   2  14      516.84      519.74    110.66 o 
 -11   2  14      240.60      271.16     65.67 o 
 -10   2  14     1165.52     1123.40     74.21 o 
  -9   2  14      239.28      245.02     60.22 o 
  -8   2  14     1655.63     1735.68     77.40 o 
  -7   2  14      271.51      368.11     64.24 o 
  -6   2  14     2525.63     2457.01    110.90 o 
  -5   2  14      681.22      644.10     71.99 o 
  -4   2  14     3476.97     3388.05    118.80 o 
  -3   2  14      660.02      657.21     70.99 o 
  -2   2  14      960.48      861.58     78.99 o 
  -1   2  14     1506.40     1420.79     96.10 o 
   0   2  14      443.25      387.54     63.10 o 
   1   2  14     1977.90     2057.67     84.26 o 
   2   2  14       12.38      -11.13     42.40 o 
   3   2  14     1652.87     1664.38     79.83 o 
   4   2  14      119.10      152.16     65.42 o 
   5   2  14      238.56      210.01     68.47 o 
   6   2  14      418.69      351.25     98.28 o 
 -15   3  14      478.41      302.35     94.52 o 
 -14   3  14       32.77       -9.04     79.20 o 
 -13   3  14     2563.44     2560.39    186.81 o 
 -12   3  14       79.29       25.46     86.39 o 
 -11   3  14     3163.28     3364.16    191.57 o 
 -10   3  14      225.74      211.67     47.77 o 
  -9   3  14     3714.18     3613.87     98.07 o 
  -8   3  14       15.87      -20.64     39.31 o 
  -7   3  14     4041.25     3872.46     96.95 o 
  -6   3  14      460.71      416.96     64.31 o 
  -5   3  14     5123.53     4829.52    131.50 o 
  -4   3  14      393.27      321.43     66.87 o 
  -3   3  14     1610.94     1474.47     91.18 o 
  -2   3  14     2050.63     2103.48     81.97 o 
  -1   3  14     1397.40     1351.26     76.74 o 
   0   3  14      104.34       59.23     42.21 o 
   1   3  14      499.57      525.23     55.41 o 
   2   3  14      653.67      702.40     60.23 o 
   3   3  14      142.83      141.01     49.20 o 
   4   3  14      270.11      342.69     56.24 o 
   5   3  14      128.54      124.12     50.91 o 
   6   3  14      116.61      100.77     68.98 o 
 -15   4  14       35.28       33.67     87.38 o 
 -14   4  14      278.83      201.09    112.32 o 
 -13   4  14       31.88      123.03     91.86 o 
 -12   4  14       47.16       89.96     92.33 o 
 -11   4  14        1.65       41.42     55.05 o 
 -10   4  14       54.91       48.11     57.22 o 
  -9   4  14       35.08       26.51     44.93 o 
  -8   4  14       31.30       -4.04     41.75 o 
  -7   4  14      131.53      104.66     42.29 o 
  -6   4  14       91.55       70.66     39.84 o 
  -5   4  14      731.54      756.54     73.19 o 
  -4   4  14        2.72      -12.17     52.66 o 
  -3   4  14     1434.73     1322.79     89.43 o 
  -2   4  14      118.11      146.83     47.23 o 
  -1   4  14     5056.32     5194.95    127.12 o 
   0   4  14       67.89       27.27     42.20 o 
   1   4  14     5348.50     5207.86    115.20 o 
   2   4  14       92.48      117.37     47.36 o 
   3   4  14     2425.90     2576.95    121.41 o 
   4   4  14      507.55      558.12     59.90 o 
   5   4  14     2214.18     2606.46    125.95 o 
   6   4  14        8.13       16.85     64.89 o 
 -14   5  14       38.67      145.64    103.28 o 
 -13   5  14     1205.49     1350.28    157.54 o 
 -12   5  14       59.50      121.13     84.24 o 
 -11   5  14     2561.39     2814.18    257.49 o 
 -10   5  14        0.98        8.64     55.08 o 
  -9   5  14     3172.64     2932.09     90.96 o 
  -8   5  14       60.75      130.68     42.65 o 
  -7   5  14     3215.81     3059.23     90.75 o 
  -6   5  14       61.35       43.50     41.45 o 
  -5   5  14      659.31      584.06     67.89 o 
  -4   5  14      602.72      552.08     67.83 o 
  -3   5  14     5824.05     5309.45    140.22 o 
  -2   5  14      289.55      253.68     48.42 o 
  -1   5  14     1238.57     1280.98     73.63 o 
   0   5  14      122.07      151.68     47.57 o 
   1   5  14      600.35      619.64     61.39 o 
   2   5  14      153.30      120.15     49.30 o 
   3   5  14        1.85       -4.24     46.72 o 
   4   5  14      501.28      508.12     64.69 o 
   5   5  14       28.11       33.05     64.28 o 
   6   5  14      153.63      259.48     71.15 o 
 -14   6  14      845.92     1200.35    153.02 o 
 -13   6  14      714.27      661.10    122.56 o 
 -12   6  14     1066.77     1454.27    157.54 o 
 -11   6  14      270.77      232.83     68.02 o 
 -10   6  14     1817.82     2254.43    130.29 o 
  -9   6  14      108.39      154.26     47.36 o 
  -8   6  14      321.38      289.19     52.32 o 
  -7   6  14      317.57      379.66     52.37 o 
  -6   6  14       10.10       -6.06     41.20 o 
  -5   6  14     1079.30     1011.86     77.13 o 
  -4   6  14      219.77      190.98     58.13 o 
  -3   6  14      978.46      998.50     89.59 o 
  -2   6  14        0.69       20.78     38.78 o 
  -1   6  14     2667.91     2368.93     94.32 o 
   0   6  14      492.64      562.93     57.28 o 
   1   6  14     1896.88     1872.11    101.01 o 
   2   6  14       20.14      -21.98     44.77 o 
   3   6  14     2169.48     2346.55     94.45 o 
   4   6  14       79.36       -9.92     51.49 o 
   5   6  14     1570.55     1736.87    111.25 o 
   6   6  14        0.29       41.54     69.54 o 
 -14   7  14        9.24      177.05    111.61 o 
 -13   7  14      429.03      381.00    108.52 o 
 -12   7  14      271.19      464.82     77.29 o 
 -11   7  14     1130.51      902.28     86.40 o 
 -10   7  14      295.97      275.70     69.55 o 
  -9   7  14      705.73      743.34     90.90 o 
  -8   7  14       56.96       32.58     45.44 o 
  -7   7  14      298.06      328.84     51.29 o 
  -6   7  14      618.05      589.51     56.18 o 
  -5   7  14      420.74      439.54     54.04 o 
  -4   7  14      957.69      981.26     68.22 o 
  -3   7  14       12.88      -12.69     51.18 o 
  -2   7  14     3287.06     3198.25     96.74 o 
  -1   7  14      524.73      484.47     53.70 o 
   0   7  14     2437.04     2581.55     94.14 o 
   1   7  14       67.01       24.14     44.12 o 
   2   7  14     2963.36     3112.12    101.16 o 
   3   7  14      131.55      141.48     54.48 o 
   4   7  14     2054.64     2141.76     97.64 o 
   5   7  14       37.54       30.27     69.51 o 
 -13   8  14       63.45      129.46    104.71 o 
 -12   8  14      296.86      364.57     73.66 o 
 -11   8  14        0.64        1.94     60.83 o 
 -10   8  14     1811.00     1777.76    105.17 o 
  -9   8  14       39.76       -0.74     70.80 o 
  -8   8  14     3246.03     3179.63    146.97 o 
  -7   8  14       76.85       62.27     45.83 o 
  -6   8  14     2079.58     2031.10     85.63 o 
  -5   8  14       21.19       28.51     41.49 o 
  -4   8  14     2597.27     2506.30     86.90 o 
  -3   8  14       19.05        5.72     44.03 o 
  -2   8  14      781.00      726.06     62.11 o 
  -1   8  14      223.10      237.39     50.67 o 
   0   8  14        9.58       -9.82     43.92 o 
   1   8  14      138.78      113.54     53.20 o 
   2   8  14       56.84       47.80     47.90 o 
   3   8  14      483.70      412.86     59.50 o 
   4   8  14       98.70       82.46     67.69 o 
   5   8  14      103.57       56.30     69.26 o 
 -13   9  14      231.52      204.66     96.86 o 
 -12   9  14       54.37      105.76     71.09 o 
 -11   9  14      116.66      172.62     68.82 o 
 -10   9  14       10.04        2.99     63.39 o 
  -9   9  14      183.44      102.22     66.93 o 
  -8   9  14      530.00      726.61     65.03 o 
  -7   9  14       18.04       40.12     44.46 o 
  -6   9  14      643.63      615.49     58.16 o 
  -5   9  14       65.61       32.62     44.20 o 
  -4   9  14     2200.65     2184.83     89.39 o 
  -3   9  14       43.30       44.49     45.71 o 
  -2   9  14     1273.31     1332.88     65.64 o 
  -1   9  14      169.60      198.06     51.63 o 
   0   9  14     3775.28     3573.87    107.25 o 
   1   9  14       34.27       45.98     47.99 o 
   2   9  14     1273.97     1225.59     81.51 o 
   3   9  14      276.96      278.12     60.30 o 
   4   9  14     1679.13     1610.20    115.60 o 
 -12  10  14     1059.30     1107.55    104.77 o 
 -11  10  14        0.02       28.39     76.51 o 
 -10  10  14      848.67      802.90     86.21 o 
  -9  10  14       29.26       99.38     60.68 o 
  -8  10  14     1036.59     1125.20     78.56 o 
  -7  10  14      642.41      741.15     65.25 o 
  -6  10  14     2158.52     2130.42     90.46 o 
  -5  10  14       22.79      115.35     47.14 o 
  -4  10  14      413.47      458.57     54.83 o 
  -3  10  14       73.03       86.56     47.28 o 
  -2  10  14      396.39      403.80     55.26 o 
  -1  10  14      138.99      135.98     53.49 o 
   0  10  14      100.51       95.38     48.77 o 
   1  10  14     1624.83     1881.41     93.13 o 
   2  10  14      493.05      479.48     65.45 o 
   3  10  14      291.00      365.39     61.41 o 
   4  10  14       22.94      -44.25     66.68 o 
 -11  11  14     1061.97      940.57     95.83 o 
 -10  11  14       15.57      -44.18     64.45 o 
  -9  11  14      688.36      659.19     84.20 o 
  -8  11  14       40.50       83.76     62.05 o 
  -7  11  14      785.63      789.70     64.79 o 
  -6  11  14        5.82        3.11     44.43 o 
  -5  11  14      903.09      987.58     71.99 o 
  -4  11  14      247.82      208.76     51.21 o 
  -3  11  14      141.48      130.51     48.06 o 
  -2  11  14      149.69      197.80     53.56 o 
  -1  11  14      201.37      179.95     51.74 o 
   0  11  14      256.98      144.57     56.29 o 
   1  11  14       78.57      100.69     52.77 o 
   2  11  14      701.12      726.55     73.41 o 
   3  11  14        3.17      -55.50     55.50 o 
 -10  12  14      122.89      190.94     81.03 o 
  -9  12  14      263.68      212.93     71.22 o 
  -8  12  14       15.57      -28.11     63.51 o 
  -7  12  14      394.07      410.37     61.32 o 
  -6  12  14      239.92      174.55     53.10 o 
  -5  12  14      477.98      606.77     63.15 o 
  -4  12  14        6.80       11.97     49.23 o 
  -3  12  14      472.24      472.99     61.89 o 
  -2  12  14        4.78      -10.46     56.79 o 
  -1  12  14      351.05      314.48     57.22 o 
   0  12  14       16.77       30.48     55.76 o 
   1  12  14     1007.65      786.99     76.08 o 
   2  12  14        7.59       28.08     64.90 o 
  -9  13  14      799.62      723.41     89.87 o 
  -8  13  14        8.18       32.43     64.25 o 
  -7  13  14      938.26      860.13     73.44 o 
  -6  13  14        0.07       34.71     52.44 o 
  -5  13  14      669.45      737.94     70.18 o 
  -4  13  14        0.60      -24.42     50.08 o 
  -3  13  14     1643.81     1942.37     97.20 o 
  -2  13  14       87.37      -14.07     65.42 o 
  -1  13  14      525.49      716.01     86.47 o 
   0  13  14       60.39       61.44     56.13 o 
  -7  14  14      143.00      108.51     49.27 o 
  -6  14  14      786.09      751.28     63.30 o 
  -5  14  14      214.55      210.53     52.53 o 
  -4  14  14      378.21      465.96     56.96 o 
  -3  14  14      423.20      373.62     55.20 o 
  -2  14  14      256.59      289.89     66.57 o 
 -13   0  15       56.66        4.05    106.14 o 
  -9   0  15      208.29      242.26     89.96 o 
  -7   0  15     1554.50     1477.36    138.03 o 
  -5   0  15     1949.65     1850.27    139.45 o 
  -3   0  15     4538.95     4178.87    195.62 o 
  -1   0  15     1146.48     1027.34    128.98 o 
   3   0  15     3151.27     3380.46    189.19 o 
   5   0  15     3064.18     3009.21    182.77 o 
 -14   1  15      217.11       37.12    116.37 o 
 -13   1  15      408.92      368.15    106.85 o 
 -12   1  15       96.00      134.46     97.33 o 
 -11   1  15     1592.19     1427.86    138.03 o 
 -10   1  15      267.87      248.79     63.33 o 
  -9   1  15      418.80      473.26     70.30 o 
  -8   1  15        3.05      -23.70     53.73 o 
  -7   1  15     1195.37     1207.18     93.43 o 
  -6   1  15      824.17      849.32     77.09 o 
  -5   1  15      457.68      545.57     70.11 o 
  -4   1  15      416.86      417.60     69.88 o 
  -3   1  15      764.92      703.34     78.18 o 
  -2   1  15      138.03       83.61     55.95 o 
  -1   1  15      230.95      238.27     63.51 o 
   0   1  15      679.91      597.27     75.08 o 
   1   1  15       54.54        0.23     58.22 o 
   2   1  15       21.41       33.54     58.47 o 
   3   1  15        6.19       21.24     60.51 o 
   4   1  15       44.68       51.48     63.68 o 
   5   1  15      308.88      310.90     77.99 o 
 -14   2  15      908.25      854.34    137.55 o 
 -13   2  15       25.60       48.31     98.28 o 
 -12   2  15      217.38      264.39     91.38 o 
 -11   2  15       33.67       67.35     77.34 o 
 -10   2  15       89.94       41.80     52.76 o 
  -9   2  15       13.67      -16.43     53.37 o 
  -8   2  15      467.53      493.48     66.82 o 
  -7   2  15     1308.61     1112.30     91.20 o 
  -6   2  15     2983.11     3143.82    120.64 o 
  -5   2  15     3064.61     2951.98    118.52 o 
  -4   2  15      654.95      815.82     92.69 o 
  -3   2  15     2070.14     1971.67    104.11 o 
  -2   2  15      354.32      341.01     69.19 o 
  -1   2  15      488.01      607.70     70.29 o 
   0   2  15      802.82      830.40     84.70 o 
   1   2  15      857.57      842.56     81.76 o 
   2   2  15        0.50       -7.46     61.95 o 
   3   2  15     1071.64      992.27     90.35 o 
   4   2  15       21.87      -38.58     60.74 o 
   5   2  15      757.46      809.09     93.47 o 
 -14   3  15       71.90      111.85    104.71 o 
 -13   3  15      414.85      528.78    112.56 o 
 -12   3  15       49.98      111.61     93.52 o 
 -11   3  15      345.80      395.20     68.24 o 
 -10   3  15      315.85      335.06     49.64 o 
  -9   3  15      619.42      617.43     71.59 o 
  -8   3  15       43.10       71.39     53.38 o 
  -7   3  15       46.16       16.60     53.76 o 
  -6   3  15       10.57      -41.59     55.40 o 
  -5   3  15      780.19      634.21     74.16 o 
  -4   3  15      711.25      593.93     69.07 o 
  -3   3  15      107.71       96.81     71.39 o 
  -2   3  15     2464.70     2470.30    116.27 o 
  -1   3  15      320.30      291.34     64.30 o 
   0   3  15     3415.25     3590.68    132.82 o 
   1   3  15       81.09      130.72     62.70 o 
   2   3  15     1122.64     1296.91     98.55 o 
   3   3  15        0.09       36.41     63.51 o 
   4   3  15     1330.46     1448.66    111.30 o 
   5   3  15       23.32       60.45     96.38 o 
 -14   4  15      623.35      832.92    133.98 o 
 -13   4  15       94.20      250.59    105.42 o 
 -12   4  15      973.41     1154.66    144.45 o 
 -11   4  15        5.83      -34.03     81.63 o 
 -10   4  15     1745.41     2096.44    114.00 o 
  -9   4  15      266.97      246.33     52.32 o 
  -8   4  15     2073.52     1959.05    105.85 o 
  -7   4  15        6.86       34.81     55.51 o 
  -6   4  15     1000.83      971.61     84.88 o 
  -5   4  15      482.78      531.19    113.04 o 
  -4   4  15      375.34      283.05     62.50 o 
  -3   4  15       13.06       28.11     55.16 o 
  -2   4  15     2283.18     2210.31     84.58 o 
  -1   4  15       34.36       51.23     46.16 o 
   0   4  15       10.93       -5.06     42.93 o 
   1   4  15       53.28       45.02     49.27 o 
   2   4  15       96.10       23.29     68.09 o 
   3   4  15       35.21       42.31     52.61 o 
   4   4  15      355.87      360.41     61.93 o 
   5   4  15        3.82       32.87     66.44 o 
 -14   5  15      177.48      240.36    102.81 o 
 -13   5  15      118.63      277.96    105.19 o 
 -12   5  15        0.83      136.36     90.91 o 
 -11   5  15       32.96       72.96     65.19 o 
 -10   5  15      577.27      703.54     76.85 o 
  -9   5  15       61.53       64.47     47.07 o 
  -8   5  15     1023.19      978.91     72.17 o 
  -7   5  15       56.96       59.18     53.84 o 
  -6   5  15      988.04     1064.59     88.43 o 
  -5   5  15       26.77      -28.89     54.18 o 
  -4   5  15      749.04      718.15     77.72 o 
  -3   5  15       73.19       46.64     50.92 o 
  -2   5  15     1902.77     2048.68     84.46 o 
  -1   5  15      100.83      107.41     46.97 o 
   0   5  15     1200.80     1170.62     74.83 o 
   1   5  15      254.48      223.52     52.11 o 
   2   5  15      784.34      757.31     68.33 o 
   3   5  15      352.00      331.26     61.95 o 
   4   5  15     1360.66     1498.76    115.66 o 
   5   5  15       94.55      116.77     76.55 o 
 -13   6  15      189.09      317.22    103.04 o 
 -12   6  15      453.31      545.68    118.27 o 
 -11   6  15       15.28      110.05     59.80 o 
 -10   6  15      644.51      624.78     76.55 o 
  -9   6  15      247.55      283.90     54.05 o 
  -8   6  15      606.62      589.11     59.79 o 
  -7   6  15       18.20       20.52     47.89 o 
  -6   6  15      140.37      107.91     60.12 o 
  -5   6  15      625.28      613.03    143.38 o 
  -4   6  15      663.98      617.77     73.61 o 
  -3   6  15      959.51     1049.62     89.49 o 
  -2   6  15      323.58      279.90     48.92 o 
  -1   6  15      915.76      925.64     71.46 o 
   0   6  15      118.06      131.94     49.47 o 
   1   6  15      166.70      101.97     50.09 o 
   2   6  15        6.80      -46.37     50.37 o 
   3   6  15     1658.09     1698.88     91.75 o 
   4   6  15      161.98       95.98     59.40 o 
 -13   7  15       34.63       81.39    102.33 o 
 -12   7  15       49.93      196.32     69.42 o 
 -11   7  15      549.32      699.94     87.02 o 
 -10   7  15      435.37      596.71     81.41 o 
  -9   7  15     2110.59     2211.84    103.06 o 
  -8   7  15        0.59        0.76     47.56 o 
  -7   7  15     1127.58     1106.11     74.33 o 
  -6   7  15       43.75       67.66     44.82 o 
  -5   7  15      880.93      735.49     77.07 o 
  -4   7  15       13.30      -34.05     57.54 o 
  -3   7  15      249.58      279.97     67.37 o 
  -2   7  15      498.77      433.63     53.49 o 
  -1   7  15        5.75      -35.18     48.81 o 
   0   7  15      735.32      809.15     67.25 o 
   1   7  15      131.64       78.67     53.03 o 
   2   7  15      689.13      797.85     72.72 o 
   3   7  15      447.50      402.53     63.91 o 
   4   7  15     1073.21     1163.17    104.60 o 
 -12   8  15        2.16       51.99     69.64 o 
 -11   8  15       17.14       90.83     82.93 o 
 -10   8  15      230.01      188.57     74.01 o 
  -9   8  15      737.31      856.81    122.20 o 
  -8   8  15       92.28      178.39     52.54 o 
  -7   8  15     1376.46     1391.39     84.94 o 
  -6   8  15      116.28      158.72     49.44 o 
  -5   8  15      519.92      517.46     58.89 o 
  -4   8  15       61.80      104.20     58.81 o 
  -3   8  15     1175.88     1295.06     99.95 o 
  -2   8  15        0.02      -44.88     44.88 o 
  -1   8  15     1074.93     1020.33     74.53 o 
   0   8  15      138.01      114.12     53.28 o 
   1   8  15      920.41     1042.64     81.35 o 
   2   8  15       46.84      -22.33     49.05 o 
   3   8  15      971.00      923.62     79.91 o 
 -12   9  15       15.17       77.49     74.38 o 
 -11   9  15      277.71      223.69     78.42 o 
 -10   9  15       48.16      123.50     70.89 o 
  -9   9  15      742.67      601.33     96.38 o 
  -8   9  15       65.73      -12.85     48.76 o 
  -7   9  15     1973.83     2006.00     91.19 o 
  -6   9  15      168.27      152.31     50.36 o 
  -5   9  15     1104.79     1182.68     75.43 o 
  -4   9  15        0.23       37.58     46.70 o 
  -3   9  15      587.62      508.08     78.33 o 
  -2   9  15      139.90       73.14     69.97 o 
  -1   9  15       73.30       99.12     53.40 o 
   0   9  15      208.86      196.25     53.63 o 
   1   9  15        0.01      -12.00     51.87 o 
   2   9  15       92.84      147.67     60.23 o 
   3   9  15       82.18       29.52     56.07 o 
 -11  10  15      180.35      126.25     71.65 o 
 -10  10  15      117.78      116.85     67.81 o 
  -9  10  15       69.97       58.78     84.24 o 
  -8  10  15      314.28      334.80     57.53 o 
  -7  10  15      255.92      347.85     59.64 o 
  -6  10  15      185.72      211.48     54.95 o 
  -5  10  15      418.92      380.02     58.76 o 
  -4  10  15       71.82       68.18     48.44 o 
  -3  10  15      892.59      929.01     72.91 o 
  -2  10  15        8.66       24.66     62.82 o 
  -1  10  15     1142.49     1134.00     79.73 o 
   0  10  15      257.09      279.78     59.70 o 
   1  10  15      952.25      840.61     75.34 o 
   2  10  15      178.20      159.01     59.81 o 
 -10  11  15      408.20      380.56     84.68 o 
  -9  11  15      440.12      605.24     82.45 o 
  -8  11  15      994.83     1036.08     75.50 o 
  -7  11  15      603.60      510.91     64.17 o 
  -6  11  15     1188.30     1161.47     83.25 o 
  -5  11  15      100.61       93.71     51.82 o 
  -4  11  15     1023.19     1064.28     81.38 o 
  -3  11  15        4.11       54.12     51.18 o 
  -2  11  15      443.88      505.56     79.80 o 
  -1  11  15        3.62       44.59     50.61 o 
   0  11  15     1296.41     1527.88     94.70 o 
   1  11  15      183.24      113.55     57.26 o 
  -8  12  15       68.75        7.89     68.20 o 
  -7  12  15      135.57      160.21     56.81 o 
  -6  12  15       72.36       68.72     53.04 o 
  -5  12  15      337.90      269.16     58.86 o 
  -4  12  15      267.73      259.65     65.74 o 
  -3  12  15       15.58       47.85     52.24 o 
  -2  12  15      493.85      563.97     82.27 o 
  -1  12  15        5.78       61.33     53.70 o 
  -6  13  15      765.95      839.38     77.61 o 
  -5  13  15       27.47       17.88     57.63 o 
  -4  13  15     1578.56     1857.25     98.25 o 
  -3  13  15       13.23       47.39     56.99 o 
 -10   0  16     1242.94     1009.73    132.79 o 
  -8   0  16      491.66      445.25     96.14 o 
  -6   0  16     1357.51     1539.47    144.21 o 
  -4   0  16        0.13       68.06     83.77 o 
  -2   0  16       25.94      -23.56     81.63 o 
   0   0  16      421.86      485.95    103.52 o 
   2   0  16       39.08      -49.26     89.72 o 
   4   0  16      122.68       -6.90     98.76 o 
 -11   1  16       88.05      194.19     99.24 o 
 -10   1  16      267.79      251.84     66.41 o 
  -9   1  16       19.98       39.12     58.18 o 
  -8   1  16     1452.83     1525.15    102.69 o 
  -7   1  16      255.59      224.21     62.95 o 
  -6   1  16     1904.15     2058.39    112.64 o 
  -5   1  16       38.04       13.02     56.87 o 
  -4   1  16     1328.35     1245.92     96.43 o 
  -3   1  16        2.95       17.46     56.20 o 
  -2   1  16      511.35      451.73     73.84 o 
  -1   1  16       41.32       78.18     80.08 o 
   0   1  16     1429.70     1473.24    104.49 o 
   1   1  16        0.14       34.39     61.56 o 
   2   1  16     2861.70     3084.09    130.58 o 
   3   1  16       10.27       76.46     68.53 o 
   4   1  16     1270.30     1206.08    110.47 o 
 -11   2  16      730.92      551.39    116.37 o 
 -10   2  16      542.36      390.98     71.53 o 
  -9   2  16       71.17       93.83     60.38 o 
  -8   2  16       13.75       -6.94     57.26 o 
  -7   2  16      260.30      290.91     75.68 o 
  -6   2  16       21.57      -12.58     55.21 o 
  -5   2  16      335.95      326.92     64.87 o 
  -4   2  16       17.50      -44.20     54.84 o 
  -3   2  16      265.47      233.24     67.35 o 
  -2   2  16       34.64       41.25     53.03 o 
  -1   2  16     1321.69     1365.19    131.96 o 
   0   2  16       44.36       36.43     58.96 o 
   1   2  16      857.31      802.65     88.28 o 
   2   2  16        0.17      -21.92     89.36 o 
   3   2  16      253.55      312.95    140.76 o 
   4   2  16       76.32      165.63     75.04 o 
 -13   3  16     1077.64     1315.06    151.35 o 
 -11   3  16      599.46      590.90    110.90 o 
 -10   3  16       12.70      -40.84     58.35 o 
  -9   3  16      519.69      509.32    101.85 o 
  -8   3  16      105.87      165.47     60.80 o 
  -7   3  16      922.79      876.77     84.80 o 
  -6   3  16       76.44      130.71     56.02 o 
  -5   3  16      224.62      257.21     64.72 o 
  -4   3  16     1262.63     1325.37    117.92 o 
  -3   3  16        0.03       -1.30     56.49 o 
  -2   3  16      290.11      325.03     70.74 o 
  -1   3  16      242.88      199.79     78.06 o 
   0   3  16      372.38      349.80     73.43 o 
   1   3  16      116.79       66.49     62.60 o 
   2   3  16       96.81      110.25     70.95 o 
   3   3  16      176.66      283.55     70.99 o 
   4   3  16      169.75      172.13     85.43 o 
 -13   4  16       62.90      271.29    110.42 o 
 -12   4  16        2.06       49.74     84.48 o 
 -11   4  16      667.03      769.14    114.94 o 
 -10   4  16      129.98       62.83     86.86 o 
  -9   4  16      380.72      382.99     83.41 o 
  -8   4  16        0.51      -16.00     73.06 o 
  -7   4  16     1863.77     1699.34    132.79 o 
  -6   4  16      219.45      181.69     66.06 o 
  -5   4  16      202.90      264.11     65.63 o 
  -4   4  16        6.43        8.42     52.36 o 
  -3   4  16     2303.26     2362.68    115.17 o 
  -2   4  16       29.38       10.14     61.73 o 
  -1   4  16     1334.96     1389.09    100.41 o 
   0   4  16      461.57      484.36     79.49 o 
   1   4  16      620.91      603.59     81.08 o 
   2   4  16        1.35      -23.84     65.52 o 
   3   4  16      293.11      319.00     81.25 o 
 -13   5  16     1852.51     2086.58    167.30 o 
 -12   5  16        8.45       95.90     99.00 o 
 -11   5  16      557.98      660.58     82.63 o 
 -10   5  16       49.86       76.15     92.33 o 
  -9   5  16      681.54      597.37     78.22 o 
  -8   5  16       54.84       96.25     63.50 o 
  -7   5  16       43.78       96.02     64.45 o 
  -6   5  16      435.66      370.21     71.63 o 
  -5   5  16        3.18      -14.23     62.71 o 
  -4   5  16      559.97      582.34     73.96 o 
  -3   5  16      319.22      261.65     67.41 o 
  -2   5  16       47.87       90.91     59.77 o 
  -1   5  16        7.04      -13.22     60.98 o 
   0   5  16       38.02        8.94     58.10 o 
   1   5  16       43.25       34.15     70.70 o 
   2   5  16      130.77       73.34     67.24 o 
   3   5  16      152.90      184.75     76.94 o 
 -12   6  16      856.54      987.84    124.34 o 
 -11   6  16       63.99      140.77     70.65 o 
 -10   6  16      613.08      689.03     88.16 o 
  -9   6  16      345.49      273.86     72.29 o 
  -8   6  16       98.52       13.34     63.80 o 
  -7   6  16      407.64      468.31    138.62 o 
  -6   6  16        0.23       30.11     58.24 o 
  -5   6  16      786.02      781.07     83.38 o 
  -4   6  16       62.00      101.40     64.13 o 
  -3   6  16     1066.11     1182.15     90.76 o 
  -2   6  16      142.96      117.50     48.47 o 
  -1   6  16     1378.00     1450.04     88.69 o 
   0   6  16       34.72       16.20     52.07 o 
   1   6  16      452.05      498.01     64.52 o 
   2   6  16       88.73       73.21     57.34 o 
   3   6  16      304.07      300.11     64.26 o 
 -12   7  16        4.59      -18.66     80.67 o 
 -11   7  16      427.78      365.62     84.72 o 
 -10   7  16       51.94       63.55     64.84 o 
  -9   7  16      138.10      111.08     53.43 o 
  -8   7  16      858.33      792.41    115.06 o 
  -7   7  16      151.25      222.73     69.00 o 
  -6   7  16      629.63      633.50     81.67 o 
  -5   7  16       40.82       49.32     61.56 o 
  -4   7  16     1370.25     1234.29     98.41 o 
  -3   7  16       39.33      -10.23     61.20 o 
  -2   7  16      494.08      492.39     57.63 o 
  -1   7  16      159.00      229.14     57.06 o 
   0   7  16      392.19      384.19     61.24 o 
   1   7  16        0.72      -51.39     51.39 o 
   2   7  16      463.99      502.86     73.54 o 
 -11   8  16       40.25        3.44     71.64 o 
 -10   8  16      420.23      538.54     87.75 o 
  -9   8  16      246.85      329.31     75.59 o 
  -8   8  16       43.21       61.69     51.13 o 
  -7   8  16       28.73       12.66     60.05 o 
  -6   8  16      250.12      185.00     68.89 o 
  -5   8  16      112.73       81.02     60.90 o 
  -4   8  16      146.70      142.31     68.16 o 
  -3   8  16       22.26       61.12     60.55 o 
  -2   8  16       96.95       48.26     64.55 o 
  -1   8  16        0.05      -42.12     49.41 o 
   0   8  16       29.05       49.62     54.46 o 
   1   8  16       50.49       26.72     54.17 o 
 -10   9  16       73.30       26.98     66.75 o 
  -9   9  16       27.25      112.51     66.46 o 
  -8   9  16      363.85      341.89     61.07 o 
  -7   9  16        1.71        5.17     52.12 o 
  -6   9  16      960.58     1153.20    102.09 o 
  -5   9  16       23.93      -13.52     59.48 o 
  -4   9  16      648.65      540.41     80.32 o 
  -3   9  16        0.47      -45.05     64.59 o 
  -2   9  16     2005.57     2092.77    119.42 o 
  -1   9  16      319.59      306.18     60.85 o 
   0   9  16     1074.44     1183.10     83.15 o 
   1   9  16        2.20      -38.41     59.73 o 
  -9  10  16      657.51      775.88     90.69 o 
  -8  10  16      618.38      558.07     66.78 o 
  -7  10  16      273.06      282.83     57.39 o 
  -6  10  16      237.70      275.61     59.39 o 
  -5  10  16      291.49      180.52     71.09 o 
  -4  10  16        0.86      -33.06     65.35 o 
  -3  10  16       25.07      -12.32     60.58 o 
  -2  10  16       80.81      -29.37     66.57 o 
  -1  10  16      446.19      430.51     62.29 o 
   0  10  16        6.59       14.18     59.20 o 
  -8  11  16      146.62       66.28     70.54 o 
  -7  11  16       69.20       43.67     57.27 o 
  -6  11  16      539.68      615.95     70.38 o 
  -5  11  16       10.93      -15.16     53.01 o 
  -4  11  16      610.22      651.66    135.17 o 
  -3  11  16       64.58      102.03     72.12 o 
  -2  11  16       14.40      -63.81     63.81 o 
  -9   0  17     1437.35     1848.60    167.54 o 
  -7   0  17     2165.88     2221.03    171.58 o 
  -5   0  17     1996.12     2035.89    159.68 o 
  -3   0  17        5.32       -3.81     88.05 o 
  -1   0  17      284.36      391.23    107.57 o 
   1   0  17      787.05      892.89    132.08 o 
 -11   1  17      552.96      455.25    106.85 o 
 -10   1  17       18.83       60.61     78.53 o 
  -9   1  17      137.98       81.16     65.95 o 
  -8   1  17       66.51      156.32     67.32 o 
  -7   1  17        1.30        2.04     59.02 o 
  -6   1  17      130.20      114.12     64.07 o 
  -5   1  17       36.61      -14.88     59.47 o 
  -4   1  17      204.91      196.60     90.79 o 
  -3   1  17       62.48       26.32     59.75 o 
  -2   1  17      335.27      263.99     70.36 o 
  -1   1  17      149.80       95.93     65.82 o 
   0   1  17      416.56      475.12     80.14 o 
   1   1  17      528.24      568.54     84.92 o 
   2   1  17      138.70      157.58     75.72 o 
 -11   2  17       52.25       10.47     91.14 o 
 -10   2  17       15.09       58.08     61.92 o 
  -9   2  17      106.96       60.19     61.83 o 
  -8   2  17      444.04      334.25     70.17 o 
  -7   2  17      830.17      886.98     85.31 o 
  -6   2  17      231.12      235.30     69.77 o 
  -5   2  17     1597.44     1582.74    111.47 o 
  -4   2  17      264.59      240.03     66.71 o 
  -3   2  17      976.47     1028.40     95.22 o 
  -2   2  17       11.64      -14.54     65.10 o 
  -1   2  17      242.00      270.78     73.04 o 
   0   2  17      412.85      415.62     76.65 o 
   1   2  17      658.47      759.31     91.73 o 
   2   2  17      110.74       92.09     82.22 o 
 -11   3  17     1021.57     1034.96    135.65 o 
 -10   3  17     1294.73     1382.86    106.11 o 
  -9   3  17        3.74      -26.12     60.88 o 
  -8   3  17      792.36      826.68    122.32 o 
  -7   3  17      185.54      192.00     68.29 o 
  -6   3  17      402.58      307.60     71.79 o 
  -5   3  17        0.08       42.00     61.58 o 
  -4   3  17      792.59      688.62     81.98 o 
  -3   3  17        2.16      -67.23     67.23 o 
  -2   3  17      936.40      774.46     92.22 o 
  -1   3  17       61.06       33.47     67.17 o 
   0   3  17      601.25      537.72     83.09 o 
   1   3  17      169.61      124.96     70.75 o 
   2   3  17       73.19      109.87     71.42 o 
 -11   4  17       17.17      -25.70    103.28 o 
 -10   4  17     1199.35     1148.29     99.18 o 
  -9   4  17        5.28      -15.78     62.41 o 
  -8   4  17      463.91      543.07     79.16 o 
  -7   4  17       72.10      114.70     63.19 o 
  -6   4  17        1.65      -55.02     55.02 o 
  -5   4  17       22.40       67.93     60.79 o 
  -4   4  17       68.54      158.86     67.69 o 
  -3   4  17      110.96      124.45     67.97 o 
  -2   4  17      256.26      162.80     68.38 o 
  -1   4  17       38.13        8.05     65.08 o 
   0   4  17       80.33       41.00     68.71 o 
   1   4  17        0.48        7.46     67.45 o 
 -11   5  17      132.25       44.74     97.57 o 
 -10   5  17      722.37      608.98    116.85 o 
  -9   5  17       58.26       15.70    140.76 o 
  -8   5  17      605.01      503.21     75.03 o 
  -7   5  17        6.22      -46.70     60.16 o 
  -6   5  17      478.18      405.68     76.50 o 
  -5   5  17      419.29      382.21     72.95 o 
  -4   5  17     1542.31     1556.71    103.49 o 
  -3   5  17      318.23      311.27     73.62 o 
  -2   5  17     2075.69     2073.10    122.99 o 
  -1   5  17        9.14      -11.35     62.06 o 
   0   5  17      530.48      654.72     90.36 o 
   1   5  17        4.95        1.37     70.76 o 
 -11   6  17      457.63      607.08    130.65 o 
 -10   6  17      632.56      796.03    136.12 o 
  -9   6  17      682.96      588.13     84.45 o 
  -8   6  17      217.78      140.03     73.78 o 
  -7   6  17       55.45       50.27     68.01 o 
  -6   6  17        6.00      -56.94     62.91 o 
  -5   6  17      843.02      754.42     83.19 o 
  -4   6  17       39.13       21.84     64.06 o 
  -3   6  17      282.22       90.72     64.91 o 
  -2   6  17      226.08      169.74     81.51 o 
  -1   6  17       15.93      -53.08     68.55 o 
   0   6  17       85.73       47.38     67.20 o 
   1   6  17      216.42      298.53     81.46 o 
 -10   7  17      687.96      672.52    133.03 o 
  -9   7  17      216.43      201.30     73.28 o 
  -8   7  17      231.83      334.38     76.27 o 
  -7   7  17      260.09      273.00     71.88 o 
  -6   7  17       69.64       99.81    109.47 o 
  -5   7  17        7.52      -65.60     65.60 o 
  -4   7  17      130.78      203.74     71.30 o 
  -3   7  17        8.47       49.16     62.89 o 
  -2   7  17       31.47      -28.51     64.77 o 
  -1   7  17       17.30      -51.21     51.21 o 
   0   7  17      187.79      114.62     61.24 o 
  -9   8  17      881.54      837.44    137.79 o 
  -8   8  17       82.83       77.14     70.64 o 
  -7   8  17     1073.09     1059.28    101.29 o 
  -6   8  17       90.82       91.46     66.86 o 
  -5   8  17      595.84      480.79     77.44 o 
  -4   8  17        1.28      -20.19     67.11 o 
  -3   8  17     1326.96     1156.05    148.97 o 
  -2   8  17      108.69       29.83     65.81 o 
  -1   8  17     1013.49     1063.06     80.57 o 
  -8   9  17      161.56      109.40     96.50 o 
  -7   9  17      195.12      210.02     72.86 o 
  -6   9  17        3.11        7.09     69.13 o 
  -5   9  17       64.87      163.45     96.26 o 
  -4   9  17        2.05      -54.70     63.79 o 
  -3   9  17      130.57      200.05     88.65 o 
  -2   9  17       25.40       45.95     81.27 o 
 -10   0  18        1.37      -21.89     94.95 o 
  -8   0  18        4.21      -58.78     89.72 o 
  -6   0  18      177.38      166.35     98.76 o 
  -4   0  18       18.44      -89.48     89.48 o 
  -2   0  18      142.58      140.17    102.09 o 
   0   0  18      493.19      484.04    120.18 o 
 -11   1  18        7.54       -1.90    102.33 o 
 -10   1  18      823.76      933.61     94.55 o 
  -9   1  18        2.40       -8.51     74.01 o 
  -8   1  18     1968.58     1968.50    120.15 o 
  -7   1  18      308.74      278.23     75.91 o 
  -6   1  18     2672.61     2632.75    129.15 o 
  -5   1  18       97.69       17.57     65.68 o 
  -4   1  18      395.44      453.66     78.32 o 
  -3   1  18       84.28      138.77     73.53 o 
  -2   1  18      288.50      259.78     73.54 o 
  -1   1  18       20.67      -32.61     66.91 o 
   0   1  18      414.79      342.93     83.37 o 
 -11   2  18      389.85      239.40    129.94 o 
 -10   2  18      113.92      183.05     77.21 o 
  -9   2  18      133.51      167.36     78.68 o 
  -8   2  18        0.62       51.50     71.95 o 
  -7   2  18      951.42     1019.27     98.82 o 
  -6   2  18        0.46       -2.74     64.98 o 
  -5   2  18       10.85       17.85     63.10 o 
  -4   2  18      552.48      563.57     83.74 o 
  -3   2  18      408.73      366.40     81.63 o 
  -2   2  18       10.81       39.20     68.40 o 
  -1   2  18       82.30       76.48     69.31 o 
   0   2  18      253.83      157.91     75.28 o 
 -10   3  18       16.17       25.17     69.95 o 
  -9   3  18      144.43       64.88     69.50 o 
  -8   3  18       14.88       51.13     66.37 o 
  -7   3  18      162.45       81.22    107.92 o 
  -6   3  18      132.11      196.61     89.48 o 
  -5   3  18       93.22       83.88     74.13 o 
  -4   3  18      324.87      382.20     77.97 o 
  -3   3  18        2.70      -13.28     63.54 o 
  -2   3  18      358.05      285.93     81.83 o 
  -1   3  18      286.69      285.03     80.93 o 
 -10   4  18        9.52       49.05     69.42 o 
  -9   4  18     1230.52     1198.01    117.08 o 
  -8   4  18        0.31       76.18     67.69 o 
  -7   4  18      471.15      503.61     81.71 o 
  -6   4  18      264.39      236.02     76.22 o 
  -5   4  18     1179.25     1100.69    102.93 o 
  -4   4  18      100.58       70.12     69.66 o 
  -3   4  18     1263.63     1161.42    180.39 o 
  -2   4  18       28.29       52.48     74.25 o 
  -1   4  18      710.28      742.33     97.81 o 
  -9   5  18      128.14      257.62     75.89 o 
  -8   5  18      228.59      155.55     71.98 o 
  -7   5  18      177.89      119.67     69.75 o 
  -6   5  18      458.11      491.57     79.51 o 
  -5   5  18        6.50       28.75     65.71 o 
  -4   5  18       72.71      122.47     74.21 o 
  -3   5  18      427.12      483.27     85.44 o 
  -2   5  18        2.35       47.97     71.47 o 
  -8   6  18        2.32       -5.52     67.83 o 
  -7   6  18      201.89      194.05     76.65 o 
  -6   6  18       39.76       77.44     71.76 o 
  -5   6  18      466.52      522.48     87.22 o 
  -4   6  18       58.52      100.01     65.78 o 
  -3   6  18      503.50      469.52     84.71 o 
  -2   6  18        0.38      -70.00     70.00 o 
  -7   7  18        2.60        7.41     74.21 o 
  -6   7  18     1634.11     1915.55    121.40 o 
  -5   7  18       46.14       93.98     90.43 o 
  -4   7  18      891.25      974.17    101.61 o 
  -7   0  19     2611.61     2521.60    191.81 o 
  -5   0  19     1130.24     1187.26    155.40 o 
  -8   1  19       20.67       52.32     73.11 o 
  -7   1  19      411.88      311.22     80.53 o 
  -6   1  19       13.22       70.76    132.55 o 
  -5   1  19      201.66      208.82     78.37 o 
  -4   1  19        7.31      -11.21     71.83 o 
  -7   2  19      858.96      764.03     91.27 o 
  -6   2  19      115.76      144.31     74.40 o 
  -5   2  19      196.48      226.71     79.42 o 
  -4   2  19      510.91      501.84     87.25 o 
  -6   3  19      320.63      275.59     82.16 o 
  -5   3  19        0.68       66.76     70.80 o 
                                                 
